# Supplementary material for: Insights into genetic variants associated with NASH-fibrosis from metabolite profiling
Source: Hum Mol Genet. 2020 Jul 28;29(20):3451–63. doi: 10.1093/hmg/ddaa162 (PMC7116726; doi:10.1093/hmg/ddaa162)
Supplement: Mann_HMG-2020-TF-00173_SupTables3-9_ddaa162 [file mann_hmg-2020-tf-00173_suptables3-9_ddaa162.xlsx]

## Sheet: Supplementary Table 3
				Group1					Group2					Overall
Gene/Trait	rsID	Group	Metabolite	g1_beta	g1_se	g1_p	g1_q	g1_n	g2_beta	g2_se	g2_p	g2_q	g2_n	Ov_beta	Ov_se	Ov_p	Ov_q	Ov_n	Cohort	Method	Hydrophobicity
BMI		Amines	Alpha-aminoadipic acid	0.0212474	0.0157265	0.176743	0.624825	4621	0.0508362	0.0154345	0.0009964	0.0627181	4696	0.0363897	0.011005	0.0009479	0.0298273	9317	Fenland	Targeted	Low
BMI		Amines	Creatinine	-0.0234244	0.0177614	0.18729	0.644088	4621	-0.0145009	0.0180952	0.422958	0.799018	4696	-0.0196187	0.0126649	0.1214	0.422656	9317	Fenland	Targeted	Low
BMI		Amines	Kynurenine	0.0243387	0.0153074	0.111904	0.547346	4621	0.0294556	0.0151811	0.0524072	0.36801	4696	0.0268586	0.010761	0.012581	0.139602	9317	Fenland	Targeted	Low
BMI		Amines	Methioninesulfoxide	0.0150274	0.0147783	0.309277	0.757021	4621	0.0202877	0.0149592	0.175104	0.587329	4696	0.0177211	0.0105011	0.0915327	0.369965	9317	Fenland	Targeted	Low
BMI		Amines	Cis-hydroxyproline	0.017616	0.0150896	0.243101	0.716664	4621	0.0031248	0.0148271	0.83309	0.960294	4696	0.0104352	0.0105692	0.32351	0.658176	9317	Fenland	Targeted	Low
BMI		Amines	Trans-hydroxyproline	0.0157392	0.0151644	0.299369	0.750273	4621	0.0055468	0.0148112	0.708048	0.934984	4696	0.010895	0.0105868	0.303453	0.636358	9317	Fenland	Targeted	Low
BMI		Amines	Sarcosine	0.0071952	0.0148969	0.629121	0.927953	4621	0.0122134	0.0149694	0.414605	0.798567	4696	0.0103074	0.010546	0.328413	0.662149	9317	Fenland	Targeted	Low
BMI		Amines	Serotonin	-0.0269579	0.0147891	0.0683961	0.461185	4621	-0.0135297	0.0147924	0.36043	0.763636	4696	-0.0204411	0.0104455	0.0503853	0.281413	9317	Fenland	Targeted	Low
BMI		Amines	Spermidine	-0.0223515	0.0148386	0.132058	0.588317	4621	0.0066077	0.0152596	0.665022	0.916877	4696	-0.0080208	0.0106301	0.450548	0.767028	9317	Fenland	Targeted	Low
BMI		Amines	Taurine	-0.0119754	0.0146566	0.413932	0.821771	4621	0.0104713	0.0150686	0.487147	0.83538	4696	-0.0010242	0.0104981	0.92228	0.980219	9317	Fenland	Targeted	Low
BMI		Amino acid	1-methylguanidine	0.0719867	0.0711786	0.313069	0.736005	214	0.045882	0.0346126	0.185363	0.59219	795	0.0508744	0.0311274	0.102176	0.375092	1009	EPIC	Untargeted	Low
BMI		Amino acid	1-methylhistidine	0.0441738	0.0139651	0.00157104	0.0904036	4529	0.0304702	0.0137657	0.0269099	0.275703	4951	0.0372235	0.00980357	0.000146497	0.00574856	9480	EPIC	Untargeted	Low
BMI		Amino acid	1-methylimidazoleacetate	0.0250932	0.0141865	0.076992	0.461401	4680	0.0203718	0.0136026	0.134289	0.523707	5218	0.0226333	0.00981845	0.0211563	0.151492	9898	EPIC	Untargeted	Low
BMI		Amino acid	2-aminoadipate	0.0267755	0.0148474	0.0713996	0.447211	4230	0.0336569	0.0147139	0.0222197	0.251704	4326	0.0302473	0.0104512	0.00380189	0.054647	8556	EPIC	Untargeted	Low
BMI		Amino acid	2-aminobutyrate	0.000201071	0.0145997	0.989012	0.998158	4679	0.00544656	0.0138254	0.693632	0.921795	5221	0.00296659	0.0100386	0.767598	0.91377	9900	EPIC	Untargeted	Low
BMI		Amino acid	2-hydroxy-3-methylvalerate	0.0333424	0.0136357	0.0145123	0.268615	4680	0.0165668	0.013075	0.205191	0.613686	5220	0.0246027	0.00943741	0.00913578	0.0891037	9900	EPIC	Untargeted	Low
BMI		Amino acid	2-hydroxybutyrate/2-hydroxyisobutyrate	0.0263246	0.014563	0.0707284	0.447199	4680	0.035195	0.0138013	0.0107971	0.184209	5221	0.0309978	0.0100175	0.00197229	0.0348615	9901	EPIC	Untargeted	Low
BMI		Amino acid	3-(3-hydroxyphenyl)propionate	0.0148938	0.0159669	0.350986	0.772408	3844	0.00928731	0.0152785	0.543307	0.85989	4346	0.0119671	0.0110389	0.278326	0.606751	8190	EPIC	Untargeted	Low
BMI		Amino acid	3-(3-hydroxyphenyl)propionate sulfate	-0.00423448	0.0163019	0.795068	0.94857	3704	0.0205696	0.0169207	0.224201	0.636656	3544	0.00770572	0.0117399	0.511585	0.784164	7248	EPIC	Untargeted	Low
BMI		Amino acid	3-(4-hydroxyphenyl)lactate	0.0246396	0.0132018	0.0620509	0.426536	4681	0.023257	0.0126092	0.0651748	0.388723	5220	0.0239166	0.00911838	0.0087184	0.0868035	9901	EPIC	Untargeted	Low
BMI		Amino acid	3-hydroxy-2-ethylpropionate	0.024841	0.01429	0.0822159	0.467531	4681	0.0146463	0.0135619	0.28021	0.695579	5221	0.0194773	0.00983706	0.047704	0.248923	9902	EPIC	Untargeted	Low
BMI		Amino acid	3-hydroxyisobutyrate	0.0109502	0.0148051	0.459566	0.825065	4535	0.0225748	0.013905	0.104543	0.472659	5216	0.0171266	0.0101356	0.0910765	0.353382	9751	EPIC	Untargeted	Low
BMI		Amino acid	3-indoxyl sulfate	0.00361522	0.0144491	0.802441	0.949734	4681	-0.0160722	0.0136109	0.237726	0.652789	5221	-0.006816	0.00990745	0.491473	0.774826	9902	EPIC	Untargeted	Low
BMI		Amino acid	3-methoxytyrosine	-0.00823352	0.0141288	0.560092	0.872654	4647	-0.000278755	0.0136957	0.983762	0.997191	5217	-0.00413234	0.00983386	0.674328	0.871562	9864	EPIC	Untargeted	Low
BMI		Amino acid	3-methyl-2-oxobutyrate	0.0298942	0.0142875	0.0364624	0.348123	4668	0.0264221	0.0136861	0.0535893	0.35702	5221	0.0280835	0.00988329	0.00448996	0.0587287	9889	EPIC	Untargeted	Low
BMI		Amino acid	3-methyl-2-oxovalerate	0.0255478	0.0141898	0.0718579	0.448283	4681	0.0285185	0.0134863	0.0345095	0.3017	5221	0.0271086	0.00977553	0.00555234	0.0672138	9902	EPIC	Untargeted	Low
BMI		Amino acid	3-methylglutarylcarnitine (2)	0.0443412	0.0141215	0.00170029	0.0904036	4598	0.0271002	0.0132267	0.0405226	0.325841	5158	0.0351572	0.00965352	0.000270626	0.00892383	9756	EPIC	Untargeted	Low
BMI		Amino acid	3-methylhistidine	0.00920051	0.0147983	0.534153	0.859242	4583	0.00681679	0.0139856	0.625984	0.89752	5133	0.0079414	0.0101645	0.434632	0.735445	9716	EPIC	Untargeted	Low
BMI		Amino acid	3-phenylpropionate (hydrocinnamate)	-0.0141435	0.0148306	0.340303	0.76563	4499	-0.0256891	0.0141022	0.0685703	0.390522	5021	-0.0202067	0.0102196	0.0480124	0.249537	9520	EPIC	Untargeted	Low
BMI		Amino acid	4-acetamidobutanoate	0.0241059	0.0134515	0.0731892	0.450148	4651	-0.00296238	0.0129584	0.819183	0.962259	5206	0.0100665	0.00933244	0.280741	0.609307	9857	EPIC	Untargeted	Low
BMI		Amino acid	4-guanidinobutanoate	-0.000377162	0.0143706	0.979063	0.994823	4608	-0.000298538	0.0134374	0.982276	0.997191	5195	-0.000335214	0.00981501	0.972755	0.993721	9803	EPIC	Untargeted	Low
BMI		Amino acid	4-hydroxyphenylacetate	-0.00296157	0.017088	0.862416	0.959243	3308	-0.000924205	0.0176765	0.958305	0.992449	3108	-0.00197737	0.0122858	0.872135	0.956588	6416	EPIC	Untargeted	Low
BMI		Amino acid	4-hydroxyphenylpyruvate	0.0220682	0.0144615	0.127077	0.545649	4679	0.0137089	0.0136974	0.31695	0.72562	5221	0.0176619	0.00994468	0.0757299	0.318846	9900	EPIC	Untargeted	Low
BMI		Amino acid	4-methyl-2-oxopentanoate	0.0122086	0.0139209	0.380533	0.785561	4681	0.0188554	0.0132607	0.155115	0.551821	5221	0.0156934	0.00960167	0.102166	0.375092	9902	EPIC	Untargeted	Low
BMI		Amino acid	5-bromotryptophan	0.0038667	0.0144592	0.789156	0.947584	4673	-0.00826093	0.0137954	0.549321	0.861436	5213	-0.00248186	0.00998124	0.803629	0.927485	9886	EPIC	Untargeted	Low
BMI		Amino acid	5-hydroxylysine	0.0304248	0.014615	0.0374208	0.351951	4535	0.0183183	0.0158301	0.24727	0.662764	3840	0.024854	0.0107383	0.0206388	0.149422	8375	EPIC	Untargeted	Low
BMI		Amino acid	5-methylthioadenosine (MTA)	0.0344806	0.0144285	0.0169014	0.283424	4393	0.0589098	0.0135629	1.43064e-05	0.0031188	4976	0.0474499	0.00988227	1.57469e-06	0.000181738	9369	EPIC	Untargeted	Low
BMI		Amino acid	5-oxoproline	0.00643162	0.0145701	0.658925	0.913725	4681	-0.0220235	0.0137983	0.110526	0.478876	5221	-0.00856955	0.0100186	0.39235	0.706879	9902	EPIC	Untargeted	Low
BMI		Amino acid	6-oxopiperidine-2-carboxylic acid	0.0386387	0.0153293	0.0117536	0.246702	4180	0.0275189	0.014035	0.0499657	0.354037	4984	0.0325896	0.0103516	0.00164248	0.0306909	9164	EPIC	Untargeted	Low
BMI		Amino acid	acisoga	0.0301966	0.014635	0.0391414	0.358285	4444	0.0445175	0.0151957	0.00341178	0.103782	4300	0.037088	0.0105412	0.000434171	0.0121579	8744	EPIC	Untargeted	Low
BMI		Amino acid	alanine	0.00711973	0.0146063	0.625967	0.90305	4681	-0.0129153	0.013812	0.349791	0.749479	5221	-0.00345732	0.0100356	0.730466	0.902787	9902	EPIC	Untargeted	Low
BMI		Amino acid	alpha-hydroxyisocaproate	0.0173321	0.0136711	0.204938	0.622883	4628	0.0200866	0.0128922	0.119285	0.494793	5221	0.01879	0.00937945	0.0451433	0.240356	9849	EPIC	Untargeted	Low
BMI		Amino acid	arginine	-0.0198788	0.0147084	0.176593	0.597273	4681	0.0149883	0.0138604	0.279581	0.695579	5221	-0.00141122	0.0100873	0.888738	0.961079	9902	EPIC	Untargeted	Low
BMI		Amino acid	asparagine	-0.0336088	0.0145052	0.0205457	0.310081	4681	-0.0355613	0.013742	0.00968624	0.175002	5221	-0.0346378	0.00997594	0.000516346	0.0139734	9902	EPIC	Untargeted	Low
BMI		Amino acid	aspartate	0.0350745	0.0146248	0.0165106	0.280466	4681	0.0220144	0.0137988	0.110688	0.478876	5221	0.0281652	0.0100365	0.00501183	0.0634401	9902	EPIC	Untargeted	Low
BMI		Amino acid	beta-hydroxyisovalerate	0.0350857	0.0138607	0.0113963	0.244556	4681	0.0397045	0.0132229	0.00268851	0.0919805	5221	0.0375038	0.00956752	8.85812e-05	0.0040052	9902	EPIC	Untargeted	Low
BMI		Amino acid	betaine	-0.0283046	0.0139228	0.0421129	0.368707	4681	-0.0114574	0.0132077	0.385717	0.775236	5221	-0.0194372	0.0095821	0.0425096	0.232323	9902	EPIC	Untargeted	Low
BMI		Amino acid	C-glycosyltryptophan	0.0697385	0.0127578	4.83378e-08	4.75772e-05	4681	0.0367762	0.0123424	0.00289888	0.0932392	5221	0.0527119	0.00887061	2.81037e-09	7.87706e-07	9902	EPIC	Untargeted	Low
BMI		Amino acid	citramalate	0.0240682	0.0143525	0.0936224	0.481981	4676	-0.0160204	0.0136714	0.241324	0.654881	5220	0.00305019	0.00989917	0.757986	0.910307	9896	EPIC	Untargeted	Low
BMI		Amino acid	citrulline	-0.0211788	0.0143759	0.14076	0.560186	4681	-0.0102133	0.0134718	0.448413	0.811545	5221	-0.0153404	0.0098301	0.118629	0.399914	9902	EPIC	Untargeted	Low
BMI		Amino acid	creatine	0.0217442	0.012939	0.0929243	0.481981	4681	0.00840803	0.0119908	0.483206	0.828497	5221	0.0145696	0.00879492	0.0976016	0.365796	9902	EPIC	Untargeted	Low
BMI		Amino acid	creatinine	0.0259941	0.0123771	0.0357672	0.346512	4681	0.0157334	0.0118809	0.185474	0.59219	5221	0.0206539	0.00857112	0.0159651	0.128375	9902	EPIC	Untargeted	Low
BMI		Amino acid	cys-gly, oxidized	-0.00413406	0.0146969	0.778502	0.947584	4607	-0.0108151	0.013722	0.430642	0.80545	5215	-0.00770348	0.0100299	0.442455	0.739479	9822	EPIC	Untargeted	Low
BMI		Amino acid	cystathionine	0.0358703	0.015944	0.0245222	0.324217	3745	0.0324523	0.0139286	0.0198522	0.238957	4840	0.0339317	0.0104896	0.00121735	0.025409	8585	EPIC	Untargeted	Low
BMI		Amino acid	cysteine	0.00134671	0.0143946	0.925465	0.975692	4681	-0.00731347	0.0137472	0.59475	0.884148	5220	-0.00318251	0.00994172	0.74888	0.908985	9901	EPIC	Untargeted	Low
BMI		Amino acid	cysteine s-sulfate	0.0292108	0.0155869	0.0609987	0.424656	3840	0.0446606	0.0152851	0.00349844	0.104605	4192	0.0370867	0.0109134	0.000678093	0.0171012	8032	EPIC	Untargeted	Low
BMI		Amino acid	cysteine sulfinic acid	0.0284585	0.0157843	0.0714713	0.447211	3912	0.0347395	0.0137596	0.0116082	0.188225	5133	0.0320274	0.010372	0.00201585	0.0354718	9045	EPIC	Untargeted	Low
BMI		Amino acid	cysteine-glutathione disulfide	-0.0239971	0.0151469	0.1132	0.525688	4408	-0.0360884	0.0139357	0.00963514	0.175002	5140	-0.0305454	0.0102556	0.00289732	0.04643	9548	EPIC	Untargeted	Low
BMI		Amino acid	cysteinylglycine	-0.0209973	0.0159961	0.189378	0.607997	3938	-0.0234329	0.0136568	0.0862512	0.432247	5129	-0.0224061	0.0103864	0.0309856	0.192191	9067	EPIC	Untargeted	Low
BMI		Amino acid	cystine	0.0389141	0.0134793	0.00390766	0.140676	4681	0.0559808	0.0130196	1.74121e-05	0.00341625	5221	0.0477434	0.00936452	3.42658e-07	5.60245e-05	9902	EPIC	Untargeted	Low
BMI		Amino acid	dimethylarginine (SDMA + ADMA)	0.0194917	0.0137763	0.157174	0.579926	4681	0.0118951	0.0130501	0.362079	0.758222	5221	0.0154879	0.00947416	0.102101	0.375092	9902	EPIC	Untargeted	Low
BMI		Amino acid	dimethylglycine	0.0282184	0.0139126	0.0425909	0.368933	4681	0.0274208	0.0133289	0.0397124	0.321966	5221	0.0278025	0.00962471	0.00386887	0.0552052	9902	EPIC	Untargeted	Low
BMI		Amino acid	dopamine sulfate (1)	-0.0163485	0.0220577	0.45867	0.825065	2172	-0.00230842	0.0190493	0.903556	0.98106	2905	-0.00830643	0.0144171	0.564513	0.813496	5077	EPIC	Untargeted	Low
BMI		Amino acid	dopamine sulfate (2)	0.0100809	0.014793	0.495609	0.844197	4677	0.00816866	0.0140087	0.559841	0.866967	5219	0.00907276	0.0101716	0.372409	0.686296	9896	EPIC	Untargeted	Low
BMI		Amino acid	ethylmalonate	0.0268975	0.0143787	0.0614564	0.424693	4681	0.013183	0.0137037	0.336094	0.736366	5160	0.0197108	0.00992004	0.0469259	0.246535	9841	EPIC	Untargeted	Low
BMI		Amino acid	gentisate	-0.0108484	0.0150486	0.471014	0.832846	4430	0.0059442	0.0139911	0.670959	0.912266	5082	-0.0018414	0.0102467	0.857383	0.950679	9512	EPIC	Untargeted	Low
BMI		Amino acid	glutamate	0.0524519	0.0140595	0.000193209	0.0216232	4681	0.0406146	0.0133312	0.00232612	0.0861104	5221	0.0462187	0.0096738	1.77291e-06	0.000192143	9902	EPIC	Untargeted	Low
BMI		Amino acid	glutamine	-0.0232552	0.0143605	0.105432	0.510127	4681	-0.0267563	0.0136853	0.050623	0.354037	5221	-0.02509	0.00990707	0.0113241	0.101451	9902	EPIC	Untargeted	Low
BMI		Amino acid	glutarate (pentanedioate)	0.00414479	0.0173224	0.810909	0.951113	3336	-0.0282816	0.0160833	0.0787495	0.416098	3936	-0.0132696	0.0117864	0.260232	0.590229	7272	EPIC	Untargeted	Low
BMI		Amino acid	glutarylcarnitine (C5)	0.0250484	0.0142616	0.0790937	0.464166	4651	0.0197552	0.0134463	0.141839	0.534294	5218	0.0222462	0.00978349	0.0229749	0.156986	9869	EPIC	Untargeted	Low
BMI		Amino acid	glycine	-0.0155875	0.013796	0.258594	0.685162	4681	-0.0351298	0.0132591	0.00808559	0.163207	5221	-0.0257463	0.00955975	0.007077	0.0775702	9902	EPIC	Untargeted	Low
BMI		Amino acid	guanidinoacetate	-0.0128275	0.0142545	0.368224	0.780267	4664	-0.0151468	0.0131982	0.251169	0.665535	5146	-0.0140763	0.00968446	0.146087	0.445759	9810	EPIC	Untargeted	Low
BMI		Amino acid	histidine	-0.0230393	0.0143227	0.107775	0.514489	4681	-0.0231308	0.0135647	0.0882144	0.437226	5221	-0.0230875	0.0098488	0.019068	0.14171	9902	EPIC	Untargeted	Low
BMI		Amino acid	homoarginine	-0.00445065	0.0141583	0.75327	0.941475	4681	0.0162149	0.0133433	0.224343	0.636656	5221	0.00649398	0.00971049	0.503649	0.778078	9902	EPIC	Untargeted	Low
BMI		Amino acid	homocitrulline	0.0488082	0.0159579	0.00223962	0.107174	3779	0.0368904	0.0134937	0.00628023	0.144115	5160	0.0418591	0.0103038	4.85515e-05	0.00280171	8939	EPIC	Untargeted	Low
BMI		Amino acid	hydantoin-5-propionic acid	0.0311624	0.0146529	0.0335005	0.343986	4383	0.0282472	0.0137416	0.0398742	0.322511	4980	0.0296113	0.0100235	0.00313487	0.0490089	9363	EPIC	Untargeted	Low
BMI		Amino acid	hypotaurine	-0.00446575	0.0141649	0.752572	0.941475	4680	-0.0757178	0.01356	2.47066e-08	3.23162e-05	5221	-0.0416458	0.00979523	2.1221e-05	0.00153545	9901	EPIC	Untargeted	Low
BMI		Amino acid	imidazole lactate	-0.00153944	0.0144002	0.91487	0.971044	4680	-0.0113361	0.0136593	0.406622	0.791323	5221	-0.00669629	0.00991015	0.499231	0.777509	9901	EPIC	Untargeted	Low
BMI		Amino acid	imidazole propionate	0.029488	0.0154898	0.0570226	0.415133	3890	0.0403339	0.013297	0.00243095	0.0883245	5148	0.0357323	0.0100894	0.000397735	0.0114362	9038	EPIC	Untargeted	Low
BMI		Amino acid	indole-3-carboxylic acid	0.0167664	0.0174821	0.337598	0.761342	3304	0.0360204	0.0193243	0.0624353	0.382807	2612	0.0254321	0.0129642	0.0497953	0.255101	5916	EPIC	Untargeted	Low
BMI		Amino acid	indoleacetate	-0.0115219	0.0145301	0.427838	0.811817	4681	-0.00287083	0.0136841	0.833838	0.96426	5221	-0.00693719	0.00996179	0.486191	0.771713	9902	EPIC	Untargeted	Low
BMI		Amino acid	indoleacetylglutamine	0.026166	0.0199982	0.190858	0.607997	2363	0.01566	0.0137964	0.256399	0.670294	4795	0.0190478	0.0113562	0.0934813	0.357534	7158	EPIC	Untargeted	Low
BMI		Amino acid	indolelactate	0.0332424	0.0132786	0.0123326	0.253366	4681	0.0244766	0.0128283	0.0564432	0.365484	5221	0.0287084	0.00922605	0.00186037	0.0337487	9902	EPIC	Untargeted	Low
BMI		Amino acid	indolepropionate	-0.0085057	0.0144132	0.555129	0.869626	4647	-0.0138876	0.0138695	0.316729	0.725537	5190	-0.0113	0.0099939	0.258184	0.58843	9837	EPIC	Untargeted	Low
BMI		Amino acid	isobutyrylcarnitine	0.00671338	0.0147226	0.648417	0.90888	4668	0.00696878	0.0138657	0.615272	0.895019	5213	0.00684873	0.0100939	0.497452	0.777302	9881	EPIC	Untargeted	Low
BMI		Amino acid	isobutyrylglycine	0.0501978	0.0170649	0.00328739	0.12524	3435	-0.0156002	0.0158713	0.325707	0.732927	3905	0.0149173	0.0116218	0.199294	0.520322	7340	EPIC	Untargeted	Low
BMI		Amino acid	isoleucine	0.0287007	0.0141229	0.042189	0.368707	4681	0.0467437	0.0134449	0.000511788	0.033471	5221	0.0381657	0.00973784	8.88004e-05	0.0040052	9902	EPIC	Untargeted	Low
BMI		Amino acid	isovalerate	-0.00393709	0.0147657	0.78976	0.947584	4485	0.00496733	0.0138824	0.720496	0.932573	5106	0.000789411	0.0101142	0.937788	0.978952	9591	EPIC	Untargeted	Low
BMI		Amino acid	isovalerylcarnitine	0.0111681	0.0143141	0.435299	0.812556	4681	0.011736	0.0134082	0.381462	0.771178	5221	0.0114706	0.00978563	0.241122	0.570071	9902	EPIC	Untargeted	Low
BMI		Amino acid	isovalerylglycine	0.0160568	0.0158125	0.309953	0.735342	3933	-0.0345803	0.0166781	0.03821	0.31699	3454	-0.00791356	0.0114749	0.490421	0.7741	7387	EPIC	Untargeted	Low
BMI		Amino acid	kynurenate	0.0172174	0.0142983	0.228592	0.655494	4666	0.0632776	0.0135133	2.90424e-06	0.00113962	5215	0.0415467	0.00982114	2.33349e-05	0.00158479	9881	EPIC	Untargeted	Low
BMI		Amino acid	kynurenine	0.0371436	0.0136603	0.00657032	0.189573	4677	0.0253647	0.0131023	0.0529345	0.355671	5221	0.0310087	0.00945583	0.00104059	0.0230693	9898	EPIC	Untargeted	Low
BMI		Amino acid	leucine	0.0249036	0.0140414	0.0761979	0.460001	4681	0.0422227	0.0133375	0.00155599	0.0691442	5221	0.0340081	0.00967033	0.000436866	0.0121579	9902	EPIC	Untargeted	Low
BMI		Amino acid	lysine	-0.00690302	0.0146655	0.637879	0.906791	4681	0.00200253	0.01375	0.884213	0.975617	5221	-0.00216363	0.0100308	0.829222	0.938679	9902	EPIC	Untargeted	Low
BMI		Amino acid	methionine	-0.0217872	0.014596	0.135586	0.55621	4681	-9.84969e-05	0.0137736	0.994295	0.99881	5220	-0.0103147	0.0100175	0.303168	0.629102	9901	EPIC	Untargeted	Low
BMI		Amino acid	methionine sulfone	0.0212691	0.0137814	0.122822	0.540641	4679	0.0118473	0.0132094	0.369824	0.764584	5221	0.0163586	0.00953628	0.0862704	0.342259	9900	EPIC	Untargeted	Low
BMI		Amino acid	methionine sulfoxide	0.0156055	0.0146265	0.286058	0.714727	4681	0.0268974	0.0137871	0.0511212	0.354037	5221	0.0215847	0.0100326	0.0314396	0.193065	9902	EPIC	Untargeted	Low
BMI		Amino acid	methylsuccinate	0.0216517	0.0142575	0.128927	0.546616	4676	0.0100278	0.0139999	0.473855	0.823583	5123	0.0157338	0.00998927	0.115241	0.393369	9799	EPIC	Untargeted	Low
BMI		Amino acid	N-acetyl-1-methylhistidine*	0.00990966	0.0157441	0.529111	0.856178	3803	0.000753936	0.0136556	0.955973	0.99108	4984	0.00468465	0.0103159	0.649743	0.859316	8787	EPIC	Untargeted	Low
BMI		Amino acid	N-acetyl-3-methylhistidine*	-0.0241723	0.0258477	0.349837	0.772132	1583	0.0146814	0.0157228	0.350483	0.749479	4034	0.00418774	0.0134328	0.755227	0.910271	5617	EPIC	Untargeted	Low
BMI		Amino acid	N-acetyl-aspartyl-glutamate (NAAG)	-0.00993701	0.0178778	0.578371	0.881863	2941	0.0153832	0.0138651	0.267274	0.682173	5027	0.00587351	0.0109563	0.5919	0.830945	7968	EPIC	Untargeted	Low
BMI		Amino acid	N-acetylalanine	0.0505068	0.0136046	0.000207631	0.0216232	4681	0.024973	0.0131353	0.0573292	0.367768	5221	0.0372919	0.00944962	7.93358e-05	0.00380384	9902	EPIC	Untargeted	Low
BMI		Amino acid	N-acetylarginine	-0.0133635	0.0145043	0.356915	0.775364	4674	-0.0131753	0.0136612	0.334875	0.735338	5187	-0.0132638	0.00994463	0.182282	0.498335	9861	EPIC	Untargeted	Low
BMI		Amino acid	N-acetylasparagine	-0.010561	0.0146685	0.471574	0.832846	4676	-0.0163684	0.0136458	0.230381	0.645824	5220	-0.0136742	0.00999104	0.17111	0.484363	9896	EPIC	Untargeted	Low
BMI		Amino acid	N-acetylaspartate (NAA)	-0.0359125	0.0136441	0.00851407	0.216943	4675	-0.0136911	0.0137385	0.319031	0.72847	4951	-0.0248784	0.00968103	0.0101754	0.0951308	9626	EPIC	Untargeted	Low
BMI		Amino acid	N-acetylcitrulline	0.0104047	0.0173221	0.548109	0.865853	3262	0.0222869	0.016674	0.18143	0.586433	3561	0.0165722	0.0120129	0.167728	0.478666	6823	EPIC	Untargeted	Low
BMI		Amino acid	N-acetylglutamate	0.0254887	0.0139825	0.0683834	0.439734	4651	0.0210231	0.0132891	0.113714	0.486823	5220	0.0231424	0.00963262	0.0162832	0.128977	9871	EPIC	Untargeted	Low
BMI		Amino acid	N-acetylglutamine	-0.0135318	0.0146136	0.354511	0.774124	4432	-0.00791006	0.0141816	0.577029	0.873911	4747	-0.0106366	0.0101772	0.295958	0.626961	9179	EPIC	Untargeted	Low
BMI		Amino acid	N-acetylglycine	-0.0131312	0.0141518	0.353516	0.774106	4677	-0.0313458	0.0132751	0.0182502	0.230007	5221	-0.0228202	0.00968202	0.0184251	0.138772	9898	EPIC	Untargeted	Low
BMI		Amino acid	N-acetylhistidine	-0.0122127	0.0168752	0.469295	0.832451	3305	-0.0317885	0.0137483	0.020808	0.242669	5003	-0.0239789	0.0106587	0.0244682	0.165255	8308	EPIC	Untargeted	Low
BMI		Amino acid	N-acetylkynurenine (2)	-0.0328684	0.0219894	0.135141	0.55621	2001	0.00434922	0.0175695	0.804504	0.956048	3105	-0.0101525	0.0137261	0.459513	0.750366	5106	EPIC	Untargeted	Low
BMI		Amino acid	N-acetylleucine	-0.000718983	0.0148888	0.961487	0.986148	4445	0.033663	0.0144378	0.0197645	0.238764	4677	0.0170006	0.0103648	0.100958	0.373615	9122	EPIC	Untargeted	Low
BMI		Amino acid	N-acetylmethionine	0.014079	0.0142444	0.323014	0.747182	4677	-0.00712847	0.0135801	0.59966	0.886977	5216	0.00296921	0.00982903	0.762587	0.911779	9893	EPIC	Untargeted	Low
BMI		Amino acid	N-acetylphenylalanine	0.0234641	0.0141214	0.0966607	0.487653	4657	0.0250456	0.0131571	0.0570206	0.366895	5160	0.0243107	0.00962636	0.0115556	0.102588	9817	EPIC	Untargeted	Low
BMI		Amino acid	N-acetylputrescine	-0.000766499	0.0144899	0.957815	0.985663	4676	-0.0084828	0.0134578	0.52851	0.850356	5221	-0.00490923	0.00986083	0.618589	0.844719	9897	EPIC	Untargeted	Low
BMI		Amino acid	N-acetylserine	0.0330434	0.0139061	0.017533	0.287581	4681	0.0185439	0.0131792	0.159469	0.557504	5221	0.0254048	0.00956574	0.0079118	0.081314	9902	EPIC	Untargeted	Low
BMI		Amino acid	N-acetyltaurine	0.0480924	0.0142481	0.00074327	0.052082	4653	0.0118183	0.0132814	0.373594	0.765527	5188	0.0286832	0.00971518	0.00315303	0.0490679	9841	EPIC	Untargeted	Low
BMI		Amino acid	N-acetylthreonine	0.0332429	0.0140677	0.0181655	0.289762	4673	0.0398355	0.0133022	0.00276051	0.0919805	5210	0.0367234	0.00966538	0.000144998	0.00574721	9883	EPIC	Untargeted	Low
BMI		Amino acid	N-acetyltryptophan	0.0279825	0.0150504	0.0630605	0.430639	4207	0.0247208	0.013767	0.0726098	0.400314	5055	0.0262067	0.0101582	0.00988426	0.0932352	9262	EPIC	Untargeted	Low
BMI		Amino acid	N-acetyltyrosine	0.0167549	0.0157798	0.288394	0.715089	3931	0.0270823	0.0140194	0.0534465	0.356674	4866	0.0225266	0.0104806	0.0316059	0.193481	8797	EPIC	Untargeted	Low
BMI		Amino acid	N-acetylvaline	0.0402221	0.0140645	0.00425756	0.145275	4672	0.0376094	0.0133317	0.00480487	0.119331	5204	0.0388459	0.00967564	5.94919e-05	0.00319789	9876	EPIC	Untargeted	Low
BMI		Amino acid	N-delta-acetylornithine	0.0299689	0.0146067	0.0402513	0.361433	4681	0.0159013	0.0138479	0.250907	0.665535	5217	0.0225603	0.0100495	0.0247735	0.167029	9898	EPIC	Untargeted	Low
BMI		Amino acid	N-formylmethionine	0.0329412	0.0135978	0.0154502	0.275412	4681	7.02289e-05	0.0130498	0.995706	0.99881	5221	0.0158301	0.00941539	0.0927045	0.35699	9902	EPIC	Untargeted	Low
BMI		Amino acid	N-formylphenylalanine	0.0105498	0.018171	0.561564	0.873425	3016	0.0211765	0.0185967	0.254912	0.668493	2935	0.0157401	0.0129967	0.225863	0.553376	5951	EPIC	Untargeted	Low
BMI		Amino acid	N-methylproline	0.00119601	0.014682	0.935078	0.978727	4676	0.00628249	0.01379	0.64871	0.906327	5220	0.00389843	0.0100516	0.698132	0.890016	9896	EPIC	Untargeted	Low
BMI		Amino acid	N-methyltaurine	0.0463801	0.0235889	0.0494333	0.391081	1784	0.0326079	0.0200676	0.104308	0.472638	2527	0.0383903	0.0152848	0.0120164	0.105464	4311	EPIC	Untargeted	Low
BMI		Amino acid	N2,N5-diacetylornithine	0.00886498	0.0162397	0.58518	0.883171	3551	0.045045	0.019205	0.0190757	0.23613	2660	0.0239492	0.0124005	0.0534456	0.262808	6211	EPIC	Untargeted	Low
BMI		Amino acid	N6-acetyllysine	0.00741525	0.0143295	0.604845	0.88846	4607	0.0179331	0.0136231	0.188108	0.594438	5174	0.0129398	0.00987329	0.189997	0.508561	9781	EPIC	Untargeted	Low
BMI		Amino acid	N6,N6,N6-trimethyllysine	0.0295728	0.0134448	0.0278868	0.336525	4681	0.027404	0.0131076	0.0366039	0.310092	5221	0.0284608	0.00938543	0.0024258	0.0406788	9902	EPIC	Untargeted	Low
BMI		Amino acid	o-cresol sulfate	0.0313044	0.0145233	0.0311782	0.339299	4624	0.0339567	0.0139349	0.0148523	0.210399	5051	0.0326853	0.0100551	0.0011515	0.0246912	9675	EPIC	Untargeted	Low
BMI		Amino acid	ornithine	-0.00953494	0.01441	0.508204	0.848231	4681	0.000535787	0.0137774	0.96898	0.9938	5221	-0.00427366	0.00995821	0.667808	0.866934	9902	EPIC	Untargeted	Low
BMI		Amino acid	p-cresol sulfate	-0.0114056	0.0144027	0.428455	0.812335	4681	-0.0192158	0.013557	0.156423	0.553526	5221	-0.0155467	0.00987168	0.115284	0.393369	9902	EPIC	Untargeted	Low
BMI		Amino acid	p-cresol-glucuronide*	-0.0206272	0.0148101	0.163757	0.589525	4337	-0.000284749	0.0142866	0.984099	0.997191	4672	-0.0100901	0.0102822	0.326437	0.652726	9009	EPIC	Untargeted	Low
BMI		Amino acid	phenol sulfate	0.0261601	0.0144125	0.0695716	0.443713	4681	-0.0146474	0.0136128	0.281974	0.695874	5221	0.00459289	0.00989632	0.642575	0.855445	9902	EPIC	Untargeted	Low
BMI		Amino acid	phenylacetylcarnitine	-0.00250742	0.0173196	0.884899	0.965154	3235	0.0188738	0.0160746	0.240413	0.654881	3790	0.00897921	0.011782	0.445994	0.742503	7025	EPIC	Untargeted	Low
BMI		Amino acid	phenylacetylglutamine	0.00141121	0.0141343	0.920473	0.973043	4681	-0.00423887	0.0132887	0.749752	0.938677	5221	-0.00158788	0.00968166	0.869724	0.956509	9902	EPIC	Untargeted	Low
BMI		Amino acid	phenylacetylglycine	0.0292119	0.016496	0.0766684	0.461401	3687	0.00644493	0.0168262	0.701721	0.924523	3569	0.018054	0.0117794	0.125356	0.410942	7256	EPIC	Untargeted	Low
BMI		Amino acid	phenylalanine	0.00985529	0.0145054	0.496904	0.844197	4681	0.0342703	0.013654	0.0121066	0.191558	5221	0.0228003	0.00994222	0.0218321	0.153385	9902	EPIC	Untargeted	Low
BMI		Amino acid	phenyllactate (PLA)	0.00591173	0.0137993	0.668374	0.914847	4674	0.0110597	0.0132447	0.403739	0.791323	5218	0.00859126	0.00955548	0.368604	0.682562	9892	EPIC	Untargeted	Low
BMI		Amino acid	phenylpyruvate	0.0101973	0.0148177	0.491374	0.842437	4568	0.0106269	0.0140098	0.448169	0.811545	5044	0.0104241	0.0101801	0.305849	0.63148	9612	EPIC	Untargeted	Low
BMI		Amino acid	pipecolate	-0.00338009	0.0147409	0.818646	0.951456	4675	-0.018372	0.0138353	0.184267	0.592119	5221	-0.0113507	0.010088	0.260519	0.590229	9896	EPIC	Untargeted	Low
BMI		Amino acid	pro-hydroxy-pro	0.0172838	0.0143107	0.227202	0.654581	4678	0.00570451	0.0137059	0.677275	0.913588	5214	0.0112443	0.00989843	0.255969	0.586352	9892	EPIC	Untargeted	Low
BMI		Amino acid	proline	0.0301515	0.0142981	0.0350172	0.343986	4681	0.00953003	0.0136374	0.484699	0.828497	5221	0.0193533	0.00986842	0.049863	0.255101	9902	EPIC	Untargeted	Low
BMI		Amino acid	propionylglycine	-0.000439341	0.0161397	0.978285	0.994763	3746	-0.00304995	0.0145718	0.83422	0.96426	4576	-0.00187758	0.0108158	0.862183	0.952598	8322	EPIC	Untargeted	Low
BMI		Amino acid	pyroglutamine*	0.00448118	0.011352	0.693046	0.925005	4681	0.00359292	0.0108287	0.740055	0.936489	5221	0.0040161	0.00783548	0.608264	0.839126	9902	EPIC	Untargeted	Low
BMI		Amino acid	S-1-pyrroline-5-carboxylate	-0.00548814	0.0155819	0.724696	0.938397	4243	0.0149953	0.014105	0.28778	0.698775	5074	0.00577007	0.010457	0.581092	0.825199	9317	EPIC	Untargeted	Low
BMI		Amino acid	S-methylcysteine	-0.0180189	0.0147158	0.220839	0.64692	4681	-0.0112971	0.0138761	0.415603	0.796302	5219	-0.0144608	0.0100957	0.152038	0.455718	9900	EPIC	Untargeted	Low
BMI		Amino acid	sarcosine	-0.0241769	0.0144245	0.0937871	0.481981	4578	0.00457879	0.0138118	0.740271	0.936489	5149	-0.00917539	0.009976	0.357705	0.675084	9727	EPIC	Untargeted	Low
BMI		Amino acid	serine	-0.0259257	0.014046	0.0649888	0.434439	4681	-0.0287886	0.0133898	0.0315976	0.296972	5221	-0.0274256	0.00969169	0.00465763	0.0597272	9902	EPIC	Untargeted	Low
BMI		Amino acid	serotonin	-0.0369972	0.0178134	0.0378886	0.353147	3153	-0.0252372	0.014571	0.0833374	0.426716	4683	-0.0299515	0.0112784	0.00791589	0.081314	7836	EPIC	Untargeted	Low
BMI		Amino acid	spermidine	-8.21032e-05	0.0215365	0.996959	0.998792	2071	-0.00246449	0.0151831	0.871064	0.972429	4308	-0.00167352	0.0124093	0.892723	0.962375	6379	EPIC	Untargeted	Low
BMI		Amino acid	Alanine	0.0099028	0.0150058	0.509332	0.885469	4621	0.0594884	0.0150052	7.46e-05	0.0156494	4696	0.0347565	0.0106056	0.0010523	0.0315356	9317	Fenland	Targeted	Low
BMI		Amino acid	Arginine	-0.0109145	0.0148465	0.462279	0.858724	4621	0.0007915	0.0150188	0.957971	0.990498	4696	-0.0047178	0.0105511	0.65479	0.886377	9317	Fenland	Targeted	Low
BMI		Amino acid	Asparagine	-0.0679478	0.0149143	5.35e-06	0.00112231	4621	-0.0111907	0.0146063	0.443624	0.808457	4696	-0.038477	0.0104323	0.0002271	0.0102087	9317	Fenland	Targeted	Low
BMI		Amino acid	Aspartic acid	-0.0071355	0.0147599	0.62881	0.927953	4621	0.0459799	0.0150048	0.0021941	0.103562	4696	0.0191718	0.0105147	0.0682851	0.325561	9317	Fenland	Targeted	Low
BMI		Amino acid	Citrulline	-0.0422351	0.0151707	0.0053914	0.13363	4621	-0.0255565	0.0152185	0.0931606	0.460191	4696	-0.0333547	0.0107336	0.0018925	0.0430487	9317	Fenland	Targeted	Low
BMI		Amino acid	Cystine	-0.0172458	0.0150516	0.251947	0.721639	4621	0.001996	0.0150452	0.894464	0.980432	4696	-0.0075431	0.0106346	0.478155	0.784323	9317	Fenland	Targeted	Low
BMI		Amino acid	Glutamic acid	0.0394047	0.0152927	0.0100058	0.185962	4621	0.117557	0.0157249	9.12e-14	1.72186e-10	4696	0.0768758	0.0109585	2.46e-12	1.54816e-09	9317	Fenland	Targeted	Low
BMI		Amino acid	Glycine	-0.0192331	0.0155115	0.215065	0.684727	4621	-0.0021331	0.0153351	0.889377	0.978991	4696	-0.0106403	0.0108914	0.328619	0.662149	9317	Fenland	Targeted	Low
BMI		Amino acid	Histidine	-0.0267798	0.0148151	0.0707347	0.470852	4621	-0.0019098	0.0150356	0.898932	0.981805	4696	-0.0141343	0.0105433	0.180082	0.507332	9317	Fenland	Targeted	Low
BMI		Amino acid	Isoleucine	0.0609916	0.0179673	0.0006932	0.0484727	4621	0.0824506	0.0180519	5.07e-06	0.00159536	4696	0.0720103	0.0127238	1.56e-08	3.6816e-06	9317	Fenland	Targeted	Low
BMI		Amino acid	Leucine	0.0562451	0.0165001	0.0006582	0.0481513	4621	0.0657262	0.0173624	0.0001553	0.0225543	4696	0.0605945	0.0119434	3.98e-07	5.78018e-05	9317	Fenland	Targeted	Low
BMI		Amino acid	Lysine	0.0124462	0.0151484	0.411338	0.821315	4621	0.034138	0.0150909	0.0237332	0.270239	4696	0.0238298	0.0106781	0.0256617	0.208116	9317	Fenland	Targeted	Low
BMI		Amino acid	Methionine	0.0045172	0.0157298	0.773989	0.966537	4621	0.0193752	0.015762	0.219047	0.639196	4696	0.0123095	0.0111219	0.268418	0.598657	9317	Fenland	Targeted	Low
BMI		Amino acid	Ornithine	0.003073	0.0157225	0.845045	0.980091	4621	0.0315187	0.0152046	0.0382297	0.317963	4696	0.0183449	0.0109196	0.0929905	0.372752	9317	Fenland	Targeted	Low
BMI		Amino acid	Phenylethylamine	0.0192305	0.0149466	0.198299	0.653383	4621	-0.015482	0.0152058	0.308653	0.723242	4696	0.0023532	0.0106394	0.824961	0.945675	9317	Fenland	Targeted	Low
BMI		Amino acid	Phenylalanine	0.0510726	0.0157299	0.0011753	0.0568966	4621	0.0531202	0.0155157	0.0006233	0.0457114	4696	0.0526876	0.0110321	1.82e-06	0.000202127	9317	Fenland	Targeted	Low
BMI		Amino acid	Proline	0.0086614	0.0159543	0.587234	0.914013	4621	0.057569	0.0158259	0.0002781	0.0350035	4696	0.033035	0.0112306	0.0032743	0.058875	9317	Fenland	Targeted	Low
BMI		Amino acid	Serine	-0.0175628	0.0151335	0.245896	0.716664	4621	-0.0239439	0.0149263	0.108753	0.491208	4696	-0.0207297	0.0106211	0.0509989	0.282363	9317	Fenland	Targeted	Low
BMI		Amino acid	Threonine	-0.0394234	0.0148018	0.0077624	0.158208	4621	-0.0190614	0.0147158	0.195282	0.608192	4696	-0.0288307	0.0104311	0.0057224	0.083849	9317	Fenland	Targeted	Low
BMI		Amino acid	Tryptophan	-0.0023024	0.0157561	0.883825	0.989608	4621	0.0265722	0.0156173	0.0889236	0.451311	4696	0.0122534	0.0110847	0.269001	0.598657	9317	Fenland	Targeted	Low
BMI		Amino acid	Tyrosine	0.0581319	0.0154275	0.0001666	0.0174745	4621	0.0797887	0.0154147	2.36e-07	0.000148523	4696	0.0693234	0.0108918	2.05e-10	7.7408e-08	9317	Fenland	Targeted	Low
BMI		Amino acid	Valine	0.0543129	0.0165543	0.0010425	0.0554824	4621	0.080824	0.0164956	9.92e-07	0.000468224	4696	0.0678412	0.0116764	6.45e-09	1.73966e-06	9317	Fenland	Targeted	Low
BMI		Amino acid	Acetylornithine	-0.0274437	0.0147208	0.0623472	0.444194	4621	0.0023577	0.0149291	0.874522	0.972377	4696	-0.0126892	0.0104691	0.22552	0.548395	9317	Fenland	Targeted	Low
BMI		Amino acid	Symmetric dimethylarginine	-0.0039854	0.0150569	0.791259	0.971558	4621	-0.012162	0.0149069	0.41462	0.798567	4696	-0.008226	0.0105845	0.437076	0.754712	9317	Fenland	Targeted	Low
BMI		Amino acid	taurine	-0.0195281	0.0142451	0.170481	0.596186	4681	-0.0154402	0.0136604	0.258408	0.671921	5221	-0.0173985	0.00985957	0.0776255	0.323357	9902	EPIC	Untargeted	Low
BMI		Amino acid	thioproline	-0.029989	0.0142166	0.0349598	0.343986	4681	-0.00858706	0.0136028	0.527892	0.850348	5221	-0.0188161	0.00982847	0.0555629	0.268595	9902	EPIC	Untargeted	Low
BMI		Amino acid	threonine	-0.0196283	0.0143649	0.171879	0.597017	4681	-0.0121747	0.0136011	0.370761	0.764584	5221	-0.0156981	0.00987644	0.111959	0.390862	9902	EPIC	Untargeted	Low
BMI		Amino acid	thyroxine	0.0123672	0.0143976	0.390396	0.789704	4678	-0.00304214	0.01372	0.824532	0.962429	5217	0.00429141	0.00993241	0.665697	0.866112	9895	EPIC	Untargeted	Low
BMI		Amino acid	tiglylcarnitine	-0.00361692	0.0164839	0.826335	0.952847	3429	0.0150243	0.0135047	0.265964	0.680341	5211	0.00753749	0.0104465	0.470582	0.757571	8640	EPIC	Untargeted	Low
BMI		Amino acid	trans-4-hydroxyproline	0.0262418	0.0145371	0.0711142	0.447199	4681	0.00291272	0.0138018	0.832864	0.96426	5221	0.0139723	0.0100092	0.16273	0.472303	9902	EPIC	Untargeted	Low
BMI		Amino acid	tryptophan	-0.000101513	0.0143814	0.994368	0.998303	4681	0.0192536	0.013677	0.159269	0.557504	5221	0.0100616	0.00991075	0.31	0.637236	9902	EPIC	Untargeted	Low
BMI		Amino acid	tryptophan betaine	0.0126708	0.0145201	0.382903	0.788208	4585	0.0181887	0.0136245	0.181935	0.587581	5201	0.0156052	0.00993549	0.116264	0.39612	9786	EPIC	Untargeted	Low
BMI		Amino acid	tyramine O-sulfate	-0.00982533	0.0166499	0.555151	0.869626	3579	0.00576181	0.0154089	0.708477	0.926912	4327	-0.00142932	0.011309	0.899425	0.963219	7906	EPIC	Untargeted	Low
BMI		Amino acid	tyrosine	0.000818901	0.0146055	0.95529	0.985106	4680	0.033438	0.0137153	0.0148019	0.210399	5221	0.0181527	0.00999809	0.0694294	0.302376	9901	EPIC	Untargeted	Low
BMI		Amino acid	urea	0.0404355	0.0138104	0.00342906	0.128149	4681	0.035663	0.013206	0.00694555	0.149979	5221	0.0379426	0.00954457	7.02897e-05	0.00353611	9902	EPIC	Untargeted	Low
BMI		Amino acid	valine	0.0225229	0.0140879	0.109947	0.518497	4668	0.0498637	0.0134352	0.000208243	0.0194558	5221	0.0368414	0.00972268	0.000151122	0.0058713	9889	EPIC	Untargeted	Low
BMI		Amino acid	vanillic alcohol sulfate	0.0269551	0.0189301	0.154576	0.577406	2897	0.0300184	0.0191832	0.117735	0.49464	2821	0.0284664	0.0134742	0.0346296	0.202816	5718	EPIC	Untargeted	Low
BMI		Amino acid	vanillylmandelate (VMA)	0.00452281	0.0127248	0.722282	0.93834	4674	-0.0102525	0.0123603	0.406875	0.791323	5203	-0.00307953	0.0088661	0.728338	0.9022	9877	EPIC	Untargeted	Low
BMI		Amino acid	xanthurenate	0.0220191	0.0166976	0.187352	0.607626	3647	0.0402768	0.0140533	0.00417417	0.111425	5032	0.0327064	0.010752	0.00235096	0.039593	8679	EPIC	Untargeted	Low
BMI		Bile acid	7-ketodeoxycholate	0.0131355	0.0247538	0.595736	0.88724	1689	-0.0425851	0.026609	0.109728	0.478876	1459	-0.0127149	0.018124	0.48296	0.769524	3148	EPIC	Untargeted	Low
BMI		Bile acid	chenodeoxycholate	0.0177199	0.0165599	0.28467	0.713311	3556	-0.00237732	0.0150202	0.874248	0.97293	4238	0.00669379	0.0111255	0.547399	0.803589	7794	EPIC	Untargeted	Low
BMI		Bile acid	cholate	-0.00781499	0.015024	0.602972	0.88846	4473	0.00419108	0.0138144	0.761609	0.943604	5091	-0.00130928	0.010169	0.897554	0.963048	9564	EPIC	Untargeted	Low
BMI		Bile acid	deoxycholate	0.031257	0.0159617	0.0502711	0.394528	3928	-0.020893	0.0149129	0.161285	0.558591	4379	0.00341262	0.0108969	0.75415	0.910271	8307	EPIC	Untargeted	Low
BMI		Bile acid	glycochenodeoxycholate	-0.013858	0.0145644	0.341404	0.76563	4534	-0.0140306	0.0137344	0.307034	0.714702	5221	-0.0139494	0.00999226	0.162709	0.472303	9755	EPIC	Untargeted	Low
BMI		Bile acid	glycochenodeoxycholate glucuronide (1)	0.0535228	0.0141236	0.000152798	0.0183602	4669	-0.000859678	0.0137611	0.95019	0.989143	5063	0.0256247	0.00985623	0.00932653	0.0896993	9732	EPIC	Untargeted	Low
BMI		Bile acid	glycochenodeoxycholate sulfate	0.00501601	0.0143643	0.726955	0.938397	4642	-0.00347766	0.0137907	0.800916	0.953399	5131	0.000596194	0.0099481	0.952211	0.98654	9773	EPIC	Untargeted	Low
BMI		Bile acid	glycocholate	-0.0126012	0.0145	0.384865	0.78821	4681	-0.014729	0.0136985	0.282325	0.695874	5214	-0.0137255	0.00995762	0.168082	0.479326	9895	EPIC	Untargeted	Low
BMI		Bile acid	glycocholenate sulfate*	0.00338354	0.0142238	0.811985	0.951113	4681	-0.00862384	0.013613	0.526435	0.848349	5220	-0.00288347	0.00983467	0.769373	0.914432	9901	EPIC	Untargeted	Low
BMI		Bile acid	glycodeoxycholate	0.00267438	0.0181518	0.882878	0.964211	3128	-0.0281547	0.0162879	0.0839683	0.426716	3853	-0.0144037	0.0121229	0.234778	0.561891	6981	EPIC	Untargeted	Low
BMI		Bile acid	glycodeoxycholate sulfate	0.0295278	0.0148774	0.0472323	0.383726	4603	-0.0215189	0.0141767	0.129101	0.515353	5050	0.00277411	0.0102632	0.786932	0.919204	9653	EPIC	Untargeted	Low
BMI		Bile acid	glycohyocholate	-0.0305668	0.0160739	0.0572947	0.415572	3794	-0.0175933	0.0163935	0.283259	0.695932	3689	-0.0242077	0.0114773	0.0349291	0.203356	7483	EPIC	Untargeted	Low
BMI		Bile acid	glycolithocholate	-0.0138641	0.0163617	0.396853	0.790721	3792	-0.0140762	0.0164858	0.393249	0.781716	3812	-0.0139694	0.0116131	0.229017	0.556446	7604	EPIC	Untargeted	Low
BMI		Bile acid	glycolithocholate sulfate*	0.0189011	0.0146971	0.198492	0.614382	4678	-0.0162163	0.0139545	0.245254	0.66052	5211	0.000432803	0.0101197	0.965886	0.991923	9889	EPIC	Untargeted	Low
BMI		Bile acid	glycoursodeoxycholate	0.00237255	0.0143863	0.869016	0.959243	4677	-0.0277485	0.0137844	0.044163	0.336305	5210	-0.0133312	0.00995305	0.180437	0.497841	9887	EPIC	Untargeted	Low
BMI		Bile acid	tauro-beta-muricholate	-0.01522	0.0211441	0.47171	0.832846	2186	-0.0151823	0.0233039	0.514807	0.845471	1961	-0.015203	0.0156592	0.331613	0.656015	4147	EPIC	Untargeted	Low
BMI		Bile acid	taurochenodeoxycholate	-0.0269101	0.0146242	0.0658157	0.437114	4644	-0.00264817	0.013905	0.848966	0.969275	5172	-0.0141679	0.010077	0.159733	0.469156	9816	EPIC	Untargeted	Low
BMI		Bile acid	taurocholate	-0.0206767	0.0152412	0.17497	0.597273	4375	-0.0241453	0.0145236	0.0964811	0.456458	4744	-0.0224946	0.0105143	0.0324008	0.195786	9119	EPIC	Untargeted	Low
BMI		Bile acid	taurocholenate sulfate	-0.0167455	0.0145939	0.251264	0.67931	4680	0.0058384	0.0138661	0.673733	0.912948	5219	-0.00487638	0.0100523	0.627604	0.848628	9899	EPIC	Untargeted	Low
BMI		Bile acid	taurodeoxycholate	0.0160495	0.016681	0.336042	0.76041	3646	-0.0159089	0.0152923	0.298251	0.710369	4317	-0.00131513	0.0112723	0.907123	0.967532	7963	EPIC	Untargeted	Low
BMI		Bile acid	taurolithocholate 3-sulfate	-0.000748701	0.0146904	0.959355	0.985972	4627	-0.0204254	0.0139098	0.14205	0.534294	5160	-0.0111238	0.0101004	0.270757	0.598564	9787	EPIC	Untargeted	Low
BMI		Bile acid	tauroursodeoxycholate	0.0115247	0.0226412	0.610798	0.891988	1962	-0.0126317	0.0251361	0.615359	0.895019	1696	0.000704554	0.0168228	0.966594	0.99213	3658	EPIC	Untargeted	Low
BMI		Bile acid	ursodeoxycholate	0.0423107	0.0157205	0.00714434	0.201686	4013	-0.0190676	0.0147744	0.196913	0.606818	4492	0.00971896	0.010766	0.366662	0.681184	8505	EPIC	Untargeted	Low
BMI		Bile acid	valerate	-0.00821573	0.0144195	0.568865	0.875546	4635	-0.0138818	0.0140376	0.32276	0.731948	5164	-0.0111248	0.0100584	0.268719	0.595919	9799	EPIC	Untargeted	Low
BMI		Carbohydrate	1,5-anhydroglucitol (1,5-AG)	0.0109701	0.0139977	0.433253	0.812335	4680	0.00682906	0.0133488	0.608962	0.892062	5221	0.00880136	0.00966028	0.362249	0.679057	9901	EPIC	Untargeted	Low
BMI		Carbohydrate	3-phosphoglycerate	0.00770145	0.0162179	0.634906	0.906791	3727	-0.0307724	0.0140457	0.0285082	0.283532	4847	-0.0142829	0.0106174	0.178548	0.49463	8574	EPIC	Untargeted	Low
BMI		Carbohydrate	arabinose	0.00960908	0.0173578	0.579897	0.881873	3344	0.0131232	0.014896	0.378371	0.770447	4556	0.0116328	0.0113041	0.303444	0.629313	7900	EPIC	Untargeted	Low
BMI		Carbohydrate	arabitol/xylitol	0.0427133	0.0139276	0.002176	0.105415	4680	0.0337824	0.0133584	0.0114705	0.186764	5220	0.0380616	0.00964077	7.88115e-05	0.00380384	9900	EPIC	Untargeted	Low
BMI		Carbohydrate	arabonate/xylonate	0.0301396	0.0143253	0.0354372	0.344395	4671	0.040611	0.0135639	0.00276598	0.0919805	5221	0.035661	0.00984932	0.000293858	0.00935926	9892	EPIC	Untargeted	Low
BMI		Carbohydrate	erythronate*	0.042643	0.0130501	0.00109239	0.0691377	4681	0.0102058	0.0125806	0.41727	0.796384	5221	0.0258303	0.00905728	0.00434604	0.0581353	9902	EPIC	Untargeted	Low
BMI		Carbohydrate	fructose	-0.0102052	0.0145542	0.48322	0.839919	4681	-0.00460398	0.0138529	0.73964	0.936489	5221	-0.0072664	0.0100342	0.468966	0.756671	9902	EPIC	Untargeted	Low
BMI		Carbohydrate	galactonate	-0.00543199	0.0156547	0.728619	0.938397	3935	-0.00876191	0.0157902	0.578996	0.874609	4041	-0.00708261	0.0111171	0.524067	0.792086	7976	EPIC	Untargeted	Low
BMI		Carbohydrate	glucose	0.0104266	0.014516	0.472619	0.832846	4681	0.0297774	0.0138382	0.0314564	0.296972	5221	0.0205644	0.0100161	0.0400605	0.222344	9902	EPIC	Untargeted	Low
BMI		Carbohydrate	glucuronate	0.041932	0.0138837	0.00253949	0.11454	4681	0.0364891	0.0136704	0.00762685	0.158566	5150	0.0391685	0.00974097	5.7951e-05	0.00319789	9831	EPIC	Untargeted	Low
BMI		Carbohydrate	glycerate	0.00124844	0.0145189	0.93148	0.978005	4680	-0.0246798	0.0139338	0.0765837	0.410848	5221	-0.0122486	0.0100532	0.223079	0.552004	9901	EPIC	Untargeted	Low
BMI		Carbohydrate	lactate	0.0138711	0.014738	0.346662	0.770708	4681	-0.0218203	0.0139611	0.11813	0.49468	5221	-0.00494006	0.0101355	0.625975	0.847874	9902	EPIC	Untargeted	Low
BMI		Carbohydrate	maltose	-0.0036921	0.0161175	0.818825	0.951456	3635	0.0284277	0.0151271	0.060279	0.376049	4196	0.013385	0.01103	0.224938	0.552004	7831	EPIC	Untargeted	Low
BMI		Carbohydrate	mannitol/sorbitol	0.00485692	0.0145647	0.738792	0.939199	4679	0.0180461	0.0137618	0.189809	0.597283	5221	0.011825	0.0100029	0.237141	0.564307	9900	EPIC	Untargeted	Low
BMI		Carbohydrate	mannose	0.0310858	0.0145864	0.033129	0.343986	4680	0.0627313	0.0138114	5.69818e-06	0.0020327	5221	0.0477715	0.0100289	1.9038e-06	0.000196592	9901	EPIC	Untargeted	Low
BMI		Carbohydrate	N-acetylglucosamine/N-acetylgalactosamine	0.0379943	0.0144786	0.00871481	0.217793	4611	0.0258595	0.0134687	0.0549173	0.363399	5199	0.031489	0.00986154	0.0014075	0.0278941	9810	EPIC	Untargeted	Low
BMI		Carbohydrate	N-acetylglucosaminylasparagine	0.102116	0.0263045	0.000108367	0.0146631	1419	0.0595511	0.0186056	0.00138692	0.0632821	2698	0.0737452	0.0151899	1.20461e-06	0.000147715	4117	EPIC	Untargeted	Low
BMI		Carbohydrate	N-acetylneuraminate	0.0167632	0.0137145	0.221658	0.648609	4680	0.0172457	0.0130174	0.185292	0.59219	5220	0.017017	0.00944155	0.0714897	0.307594	9900	EPIC	Untargeted	Low
BMI		Carbohydrate	N6-carboxymethyllysine	0.0316558	0.019402	0.102894	0.501768	2551	0.0305356	0.0152708	0.0456072	0.339443	4159	0.0309641	0.0119998	0.00986884	0.0932352	6710	EPIC	Untargeted	Low
BMI		Carbohydrate	pyruvate	0.0317625	0.0145759	0.0293734	0.33664	4681	0.0204679	0.0136595	0.13408	0.523707	5221	0.025749	0.00996695	0.00978211	0.0929419	9902	EPIC	Untargeted	Low
BMI		Carbohydrate	ribitol	0.00854628	0.0148733	0.565587	0.874755	4317	0.0108216	0.0139105	0.436639	0.807749	4982	0.00975997	0.0101595	0.336718	0.658113	9299	EPIC	Untargeted	Low
BMI		Carbohydrate	ribonate	0.0258134	0.0143955	0.0730123	0.449994	4664	0.0217705	0.0139964	0.119905	0.495514	5051	0.0237351	0.0100351	0.0180195	0.136503	9715	EPIC	Untargeted	Low
BMI		Carbohydrate	Hexose	0.0295278	0.0153622	0.0546543	0.418495	4621	0.0466895	0.015397	0.0024397	0.112345	4696	0.03791	0.0108672	0.000488	0.0188029	9317	Fenland	Targeted	Low
BMI		Carbohydrate	sucrose	-0.00364071	0.0154065	0.813204	0.951234	4151	-0.00770355	0.0149236	0.605742	0.89057	4460	-0.0057368	0.0107193	0.592521	0.830945	8611	EPIC	Untargeted	Low
BMI		Carnitine	Carnitine (C4-OH)	0.0102498	0.0164101	0.532272	0.859076	3689	0.0183063	0.0170372	0.282677	0.695874	3536	0.0141271	0.0118192	0.231983	0.559696	7225	EPIC	Untargeted	Intermediate
BMI		Carnitine	Carnitine (C4-OH)	0.0130058	0.015475	0.400712	0.795599	4113	0.0222712	0.0135729	0.100887	0.466289	5196	0.0182426	0.0102041	0.073812	0.313461	9309	EPIC	Untargeted	Intermediate
BMI		Carnitine	Carnitine (C2)	0.0128503	0.0144293	0.373207	0.781881	4681	0.00582329	0.0136986	0.670781	0.912266	5221	0.00915435	0.00993464	0.356812	0.675084	9902	EPIC	Untargeted	Intermediate
BMI		Carnitine	Carnitine (C6-DC)	0.012403	0.0150226	0.409064	0.800182	4192	0.03295	0.013852	0.0174109	0.224739	4956	0.0235081	0.0101836	0.020975	0.150743	9148	EPIC	Untargeted	Intermediate
BMI		Carnitine	Carnitine (C4)	0.0298047	0.0145906	0.0411355	0.364369	4614	0.0274978	0.0135094	0.0418557	0.32824	5194	0.0285626	0.00991281	0.00395929	0.0553579	9808	EPIC	Untargeted	Intermediate
BMI		Carnitine	Carnitine (C0)	0.0257761	0.0143335	0.0721917	0.448939	4681	0.0104867	0.0135852	0.440196	0.808151	5219	0.0177219	0.00986012	0.0722825	0.309265	9900	EPIC	Untargeted	Intermediate
BMI		Carnitine	Carnitine (C10)	0.0199689	0.0145481	0.169939	0.595925	4673	0.0215295	0.0137601	0.117731	0.49464	5221	0.0207926	0.00999684	0.0375332	0.213141	9894	EPIC	Untargeted	Intermediate
BMI		Carnitine	Carnitine (C10)	-0.0135156	0.0147301	0.358905	0.776562	4679	0.013645	0.0138	0.322822	0.731948	5221	0.000949273	0.0100709	0.924903	0.975361	9900	EPIC	Untargeted	Intermediate
BMI		Carnitine	Carnitine (C0-O)	-0.0322233	0.0129965	0.013196	0.260207	4681	-0.00708322	0.0125882	0.573671	0.872864	5221	-0.0192521	0.00904209	0.0332404	0.198835	9902	EPIC	Untargeted	Intermediate
BMI		Carnitine	Carnitine (C6 (C4:1-DC))	0.00958204	0.0145487	0.510174	0.849712	4680	0.0400897	0.0136775	0.00339256	0.103782	5219	0.0257767	0.0099652	0.00969093	0.0927493	9899	EPIC	Untargeted	Intermediate
BMI		Carnitine	Carnitine (C12-lauryl)	-0.0224424	0.0145972	0.124251	0.542906	4676	0.0155168	0.0137406	0.258838	0.67219	5221	-0.00231643	0.0100052	0.816908	0.932463	9897	EPIC	Untargeted	Intermediate
BMI		Carnitine	Carnitine (C18:2)	-0.0061572	0.0144339	0.669706	0.914847	4679	-0.00247734	0.0135988	0.855453	0.969316	5221	-0.00420774	0.00989788	0.670752	0.868944	9900	EPIC	Untargeted	Intermediate
BMI		Carnitine	Carnitine (C14:1)	-0.0225178	0.0146906	0.125392	0.545497	4674	0.0171305	0.0138343	0.215676	0.628018	5221	-0.00150458	0.0100715	0.881246	0.958763	9895	EPIC	Untargeted	Intermediate
BMI		Carnitine	Carnitine (C14)	-0.00960313	0.0147145	0.514028	0.852438	4533	-0.000965123	0.0135345	0.943155	0.989008	5209	-0.00492392	0.00996141	0.621095	0.844719	9742	EPIC	Untargeted	Intermediate
BMI		Carnitine	Carnitine (C8)	-0.00608145	0.0146799	0.678695	0.919295	4680	0.0204539	0.0137246	0.136204	0.528024	5221	0.00807765	0.0100255	0.420409	0.723998	9901	EPIC	Untargeted	Intermediate
BMI		Carnitine	Carnitine (C18:1)	-0.00488178	0.0146018	0.738147	0.939199	4681	0.00562285	0.0137355	0.682288	0.917197	5221	0.000691362	0.0100047	0.944907	0.982463	9902	EPIC	Untargeted	Intermediate
BMI		Carnitine	Carnitine (C16:1)	-0.000969806	0.0145311	0.946792	0.98312	4595	0.0219106	0.0136316	0.108041	0.477423	5221	0.0112005	0.0099418	0.25991	0.5902	9816	EPIC	Untargeted	Intermediate
BMI		Carnitine	Carnitine (C16)	0.00324363	0.0144926	0.822912	0.952542	4679	0.00633961	0.0135866	0.6408	0.903899	5221	0.00489141	0.00991199	0.621671	0.844719	9900	EPIC	Untargeted	Intermediate
BMI		Carnitine	Carnitine (C7-DC)	-0.0149201	0.0164829	0.365425	0.779553	3603	-0.00246078	0.0137772	0.858249	0.97074	5017	-0.00758527	0.0105709	0.473026	0.758543	8620	EPIC	Untargeted	Intermediate
BMI		Carnitine	Carnitine (C3)	0.0227193	0.0140756	0.106577	0.513137	4677	0.026712	0.0133044	0.0447209	0.336305	5221	0.024828	0.00966878	0.0102331	0.0951308	9898	EPIC	Untargeted	Intermediate
BMI		Carnitine	Carnitine (C0)	0.0424453	0.0157331	0.0070046	0.15232	4621	0.0513231	0.0157116	0.0010964	0.0646876	4696	0.0472931	0.0111059	2.08e-05	0.00163627	9317	Fenland	Targeted	Intermediate
BMI		Carnitine	Carnitine (C2)	0.015111	0.0146873	0.303606	0.750273	4621	-0.0172362	0.014874	0.246591	0.669875	4696	-0.0009238	0.0104421	0.929504	0.982276	9317	Fenland	Targeted	Intermediate
BMI		Carnitine	Carnitine (C3)	0.0276981	0.0159109	0.0817805	0.495184	4621	0.0349059	0.0158902	0.0280917	0.286908	4696	0.0318093	0.0112331	0.0046393	0.073605	9317	Fenland	Targeted	Intermediate
BMI		Carnitine	Carnitine (C3:1)	-0.0065369	0.0147905	0.658532	0.941073	4621	0.0112837	0.0146945	0.442592	0.808137	4696	0.0023806	0.0104158	0.819217	0.942887	9317	Fenland	Targeted	Intermediate
BMI		Carnitine	Carnitine (C3-OH)	-0.0245451	0.0146445	0.0937949	0.519378	4621	0.0164168	0.0147509	0.265792	0.684606	4696	-0.0043985	0.0103849	0.671908	0.892216	9317	Fenland	Targeted	Intermediate
BMI		Carnitine	Carnitine (C4)	0.0236006	0.0148219	0.111391	0.547346	4621	0.0444136	0.0149316	0.00295	0.118502	4696	0.0342205	0.0105057	0.0011287	0.0332966	9317	Fenland	Targeted	Intermediate
BMI		Carnitine	Carnitine (C4:1)	0.0106561	0.0146869	0.468148	0.862307	4621	0.0223814	0.014793	0.130353	0.52587	4696	0.016758	0.0104132	0.107585	0.40624	9317	Fenland	Targeted	Intermediate
BMI		Carnitine	Carnitine (C4-OH (C3-DC))	-0.002002	0.0148714	0.89292	0.990402	4621	0.027912	0.0147343	0.0582404	0.380477	4696	0.0128523	0.0104576	0.219107	0.544308	9317	Fenland	Targeted	Intermediate
BMI		Carnitine	Carnitine (C5)	0.0205321	0.0161165	0.202734	0.659934	4621	0.0471864	0.0161844	0.0035676	0.129531	4696	0.0340936	0.0114078	0.0028098	0.0535849	9317	Fenland	Targeted	Intermediate
BMI		Carnitine	Carnitine (C5:1)	-0.0034991	0.0149107	0.814473	0.973211	4621	0.0096366	0.0147053	0.512297	0.849213	4696	0.0029358	0.0104632	0.779035	0.929217	9317	Fenland	Targeted	Intermediate
BMI		Carnitine	Carnitine (C5:1-DC)	0.0130352	0.0147886	0.37813	0.807589	4621	0.0150098	0.014718	0.307864	0.723242	4696	0.0139495	0.0104197	0.180684	0.507332	9317	Fenland	Targeted	Intermediate
BMI		Carnitine	Carnitine (C5-DC (C6-OH))	-0.0007058	0.0147166	0.961752	0.999162	4621	0.0236912	0.0148504	0.110707	0.494124	4696	0.0115756	0.0104429	0.267689	0.598102	9317	Fenland	Targeted	Intermediate
BMI		Carnitine	Carnitine (C5-M-DC)	-0.0030811	0.014762	0.834676	0.97707	4621	0.0079235	0.014651	0.58866	0.889147	4696	0.0022238	0.0103898	0.830521	0.945732	9317	Fenland	Targeted	Intermediate
BMI		Carnitine	Carnitine (C5-OH (C3-DC-M))	-0.0273881	0.014871	0.0655818	0.455215	4621	0.0027855	0.0146191	0.848894	0.967902	4696	-0.0119928	0.010413	0.249466	0.578307	9317	Fenland	Targeted	Intermediate
BMI		Carnitine	Carnitine (C6 (C4:1-DC))	0.017493	0.0146293	0.231854	0.702634	4621	0.0249191	0.0151184	0.0993672	0.468928	4696	0.0212675	0.010504	0.042926	0.264851	9317	Fenland	Targeted	Intermediate
BMI		Carnitine	Carnitine (C6:1)	-0.0062643	0.0146375	0.668696	0.942975	4621	0.0065651	0.0148082	0.657537	0.912816	4696	0.0005145	0.0103977	0.960533	0.988919	9317	Fenland	Targeted	Intermediate
BMI		Carnitine	Carnitine (C7-DC)	-0.0102745	0.0149428	0.491748	0.878437	4621	-0.034999	0.0151016	0.0205158	0.257885	4696	-0.0222148	0.0106096	0.0363004	0.248316	9317	Fenland	Targeted	Intermediate
BMI		Carnitine	Carnitine (C8)	-0.0101679	0.0146262	0.486976	0.875752	4621	-0.0090029	0.0149571	0.547261	0.868259	4696	-0.0089517	0.010442	0.391315	0.717982	9317	Fenland	Targeted	Intermediate
BMI		Carnitine	Carnitine (C9)	-0.0301228	0.0149004	0.0432746	0.380011	4621	0.0048968	0.0146508	0.73822	0.945783	4696	-0.0116555	0.0104324	0.263922	0.592029	9317	Fenland	Targeted	Intermediate
BMI		Carnitine	Carnitine (C10)	-0.0116512	0.0146746	0.427251	0.829955	4621	-0.010442	0.0149153	0.483909	0.834892	4696	-0.0104141	0.0104455	0.318794	0.652801	9317	Fenland	Targeted	Intermediate
BMI		Carnitine	Carnitine (C10:1)	-0.0081033	0.0148552	0.585445	0.914013	4621	-0.0177219	0.0149212	0.235014	0.65459	4696	-0.0120953	0.0105126	0.249946	0.578307	9317	Fenland	Targeted	Intermediate
BMI		Carnitine	Carnitine (C10:2)	0.0093509	0.0149601	0.531965	0.897762	4621	-0.0051735	0.0148611	0.727761	0.945783	4696	0.0031031	0.0105269	0.768168	0.925785	9317	Fenland	Targeted	Intermediate
BMI		Carnitine	Carnitine (C12)	-0.0180112	0.0149732	0.229079	0.700973	4621	-0.0178271	0.0148366	0.229594	0.653065	4696	-0.0175992	0.0105282	0.0946329	0.376067	9317	Fenland	Targeted	Intermediate
BMI		Carnitine	Carnitine (C12:1)	-0.0099547	0.0147171	0.498816	0.878574	4621	0.0029876	0.0147082	0.839045	0.962722	4696	-0.0032655	0.0103909	0.753329	0.923137	9317	Fenland	Targeted	Intermediate
BMI		Carnitine	Carnitine (C12-DC)	0.0032627	0.0149115	0.82681	0.976657	4621	-0.0092987	0.0147232	0.527699	0.857688	4696	-0.0029143	0.0104662	0.780674	0.929217	9317	Fenland	Targeted	Intermediate
BMI		Carnitine	Carnitine (C14)	-0.0218092	0.0149546	0.144811	0.597938	4621	-0.002078	0.0146224	0.886999	0.978991	4696	-0.0116938	0.0104451	0.262935	0.592029	9317	Fenland	Targeted	Intermediate
BMI		Carnitine	Carnitine (C14:1)	-0.0029414	0.0147959	0.842427	0.978917	4621	-0.0146698	0.0148168	0.322187	0.728897	4696	-0.008766	0.0104596	0.402007	0.731908	9317	Fenland	Targeted	Intermediate
BMI		Carnitine	Carnitine (C14:1-OH)	-0.0167334	0.0147704	0.257315	0.723119	4621	0.0027526	0.0148343	0.852803	0.968114	4696	-0.0070692	0.0104517	0.498823	0.799472	9317	Fenland	Targeted	Intermediate
BMI		Carnitine	Carnitine (C14:2)	-0.0194393	0.0149102	0.192382	0.645725	4621	-0.0143482	0.0148797	0.334957	0.741641	4696	-0.0167214	0.0105195	0.111969	0.412976	9317	Fenland	Targeted	Intermediate
BMI		Carnitine	Carnitine (C14:2-OH)	0.0203483	0.0148939	0.171938	0.623069	4621	-0.0031279	0.0147148	0.831671	0.960294	4696	0.0083972	0.0104568	0.421974	0.746956	9317	Fenland	Targeted	Intermediate
BMI		Carnitine	Carnitine (C16)	0.0130894	0.0150751	0.385286	0.808276	4621	0.0129676	0.0153598	0.39857	0.793368	4696	0.0130628	0.0107499	0.224337	0.548395	9317	Fenland	Targeted	Intermediate
BMI		Carnitine	Carnitine (C16:1)	-0.0010154	0.0147432	0.945092	0.999162	4621	-0.0042209	0.0149392	0.777544	0.95709	4696	-0.0021962	0.0104856	0.8341	0.945815	9317	Fenland	Targeted	Intermediate
BMI		Carnitine	Carnitine (C16:1-OH)	0.0056172	0.0147299	0.702966	0.947638	4621	-0.0017546	0.0147453	0.905284	0.983109	4696	0.0021946	0.0104103	0.833038	0.945815	9317	Fenland	Targeted	Intermediate
BMI		Carnitine	Carnitine (C16:2)	0.0177978	0.0147302	0.227013	0.698748	4621	0.0340477	0.0146888	0.0204956	0.257885	4696	0.0259747	0.0103862	0.0124056	0.139415	9317	Fenland	Targeted	Intermediate
BMI		Carnitine	Carnitine (C16:2-OH)	-0.0080498	0.0148028	0.586605	0.914013	4621	0.0121875	0.0147144	0.40756	0.796557	4696	0.0019646	0.010424	0.850512	0.951847	9317	Fenland	Targeted	Intermediate
BMI		Carnitine	Carnitine (C16-OH)	-0.0092776	0.0149106	0.533831	0.899084	4621	0.0100227	0.0146337	0.493436	0.839286	4696	0.0006424	0.0104366	0.95092	0.986449	9317	Fenland	Targeted	Intermediate
BMI		Carnitine	Carnitine (C18)	-0.0283406	0.0152782	0.0636653	0.450188	4621	-0.018604	0.0150071	0.215155	0.631747	4696	-0.0227215	0.0106905	0.0335813	0.24117	9317	Fenland	Targeted	Intermediate
BMI		Carnitine	Carnitine (C18:1)	0.0129478	0.0145875	0.374808	0.804133	4621	-0.0032056	0.0151911	0.832883	0.960294	4696	0.0054121	0.0105117	0.60666	0.862365	9317	Fenland	Targeted	Intermediate
BMI		Carnitine	Carnitine (C18:1-OH)	0.0090767	0.0148505	0.541092	0.9024	4621	-0.0020061	0.0146143	0.890823	0.978991	4696	0.0038738	0.0104004	0.709553	0.903938	9317	Fenland	Targeted	Intermediate
BMI		Carnitine	Carnitine (C18:2)	0.0050618	0.0146775	0.730212	0.952109	4621	0.0020036	0.015144	0.894748	0.980432	4696	0.0039929	0.010526	0.704446	0.902956	9317	Fenland	Targeted	Intermediate
BMI		Carnitine	Carnitine (C18)	-0.0190122	0.0142117	0.181032	0.601499	4675	-0.0265023	0.0134859	0.0494457	0.354037	5221	-0.0229534	0.00978249	0.0189571	0.141691	9896	EPIC	Untargeted	Intermediate
BMI		Cholesterol esters	Cholesterol	-0.0518683	0.0412489	0.20903	0.676926	686	-0.0470435	0.0395162	0.234287	0.65459	670	-0.0452431	0.0283639	0.110927	0.4129	1356	Fenland	Untargeted	High
BMI		Cholesterol esters	CE (C16:1)	-0.0173861	0.0424656	0.682365	0.945755	686	0.0816259	0.0389076	0.036293	0.316543	670	0.0372688	0.0285953	0.192689	0.516288	1356	Fenland	Untargeted	High
BMI		Cholesterol esters	CE (C16:0)	-0.0796226	0.0415177	0.0555613	0.421284	686	-0.0460204	0.0385637	0.233161	0.65459	670	-0.0568575	0.0280292	0.0427058	0.264851	1356	Fenland	Untargeted	High
BMI		Cholesterol esters	CE (C18:3)	0.0159366	0.040367	0.693121	0.945755	686	0.0284229	0.0400919	0.478611	0.832061	670	0.0243081	0.0281708	0.388356	0.717481	1356	Fenland	Untargeted	High
BMI		Cholesterol esters	CE (C18:2)	-0.0321364	0.0423387	0.4481	0.852836	686	-0.0596868	0.0389598	0.126003	0.519262	670	-0.041832	0.0284449	0.141625	0.450947	1356	Fenland	Untargeted	High
BMI		Cholesterol esters	CE (C18:1)	-0.0538877	0.0417122	0.19684	0.651518	686	-0.0653441	0.0383518	0.0888911	0.451311	670	-0.0559783	0.0280919	0.0464986	0.270486	1356	Fenland	Untargeted	High
BMI		Cholesterol esters	CE (C20:5)	-0.0465199	0.0409306	0.256131	0.723119	686	0.0043483	0.0400629	0.913603	0.983109	670	-0.0205348	0.028428	0.470209	0.779416	1356	Fenland	Untargeted	High
BMI		Cholesterol esters	CE (C20:4)	-0.0161559	0.0401024	0.687176	0.945755	686	-0.0218317	0.0399439	0.584869	0.886933	670	-0.0150151	0.0280702	0.5928	0.85705	1356	Fenland	Untargeted	High
BMI		Cholesterol esters	CE (C20:3)	-0.0139876	0.0393892	0.722616	0.949491	686	0.0101557	0.0399393	0.79936	0.958287	670	-0.0018845	0.0278556	0.946071	0.983581	1356	Fenland	Untargeted	High
BMI		Cholesterol esters	CE (C22:6)	-0.0472668	0.0401341	0.239325	0.710451	686	-0.0969915	0.04029	0.0163451	0.233784	670	-0.0716858	0.0281971	0.0111239	0.129642	1356	Fenland	Untargeted	High
BMI		Cofactors and Vitamins	1-methylnicotinamide	-0.0222008	0.0145584	0.127341	0.545649	4680	-0.00967968	0.0138605	0.484979	0.828497	5221	-0.0156329	0.0100385	0.119401	0.401826	9901	EPIC	Untargeted	Low
BMI		Cofactors and Vitamins	alpha-tocopherol	-0.0188143	0.0148951	0.20661	0.624878	4680	0.021703	0.0136546	0.112023	0.481467	5221	0.00320162	0.0100653	0.75042	0.908985	9901	EPIC	Untargeted	Intermediate
BMI		Cofactors and Vitamins	bilirubin (E,E)*	-0.028306	0.0143033	0.0478768	0.385767	4662	-0.0138278	0.0137108	0.313246	0.721771	5215	-0.0207608	0.00989783	0.0359485	0.208056	9877	EPIC	Untargeted	Intermediate
BMI		Cofactors and Vitamins	bilirubin (E,Z or Z,E)*	-0.0317414	0.0148379	0.032473	0.343986	4414	-0.0190682	0.0134148	0.155253	0.551821	5192	-0.0247681	0.00995089	0.012809	0.109266	9606	EPIC	Untargeted	Intermediate
BMI		Cofactors and Vitamins	bilirubin (Z,Z)	-0.0327607	0.0141748	0.0208655	0.310888	4681	-0.0113871	0.0134667	0.397826	0.784739	5221	-0.0215267	0.00976313	0.0274609	0.176361	9902	EPIC	Untargeted	Intermediate
BMI		Cofactors and Vitamins	biliverdin	-0.0348247	0.0146211	0.0172706	0.287581	4339	-0.00911632	0.0133855	0.495864	0.833664	5221	-0.0208385	0.00987295	0.0348007	0.203211	9560	EPIC	Untargeted	Intermediate
BMI		Cofactors and Vitamins	gamma-CEHC	-0.0310219	0.0145642	0.0332222	0.343986	4676	0.00520029	0.0139449	0.709225	0.927357	5198	-0.0121243	0.0100723	0.228695	0.5561	9874	EPIC	Untargeted	Low
BMI		Cofactors and Vitamins	gamma-tocopherol/beta-tocopherol	-0.0274724	0.0149799	0.0667275	0.437114	4480	0.0522181	0.0137545	0.00014846	0.0148722	5221	0.0157651	0.0101314	0.119696	0.402473	9701	EPIC	Untargeted	Intermediate
BMI		Cofactors and Vitamins	gulonic acid*	0.0661223	0.0146369	6.42566e-06	0.00229221	4300	0.0104556	0.0138416	0.450059	0.812059	4777	0.0367355	0.0100569	0.000259427	0.00870369	9077	EPIC	Untargeted	Low
BMI		Cofactors and Vitamins	L-urobilin	0.0158506	0.0302198	0.600031	0.887638	1088	-0.0230307	0.0224969	0.306089	0.714702	1976	-0.00916642	0.0180455	0.611481	0.841322	3064	EPIC	Untargeted	Low
BMI		Cofactors and Vitamins	N1-Methyl-2-pyridone-5-carboxamide	0.0112062	0.0145553	0.441393	0.814687	4681	0.0306968	0.0137373	0.0254887	0.266004	5221	0.0215145	0.0099904	0.0312778	0.192636	9902	EPIC	Untargeted	Low
BMI		Cofactors and Vitamins	nicotinamide	0.00276594	0.0143435	0.847096	0.957374	4681	-0.0254423	0.0134582	0.0587507	0.370588	5216	-0.0122355	0.00981443	0.212512	0.540089	9897	EPIC	Untargeted	Low
BMI		Cofactors and Vitamins	oxalate (ethanedioate)	-0.0205394	0.0137584	0.135541	0.55621	4679	0.00197593	0.013135	0.880429	0.974556	5218	-0.00876007	0.00950057	0.356499	0.674819	9897	EPIC	Untargeted	Low
BMI		Cofactors and Vitamins	pantothenate	0.0118679	0.0143488	0.408222	0.799614	4681	0.0350512	0.0138112	0.0111814	0.186764	5221	0.023902	0.00995062	0.016303	0.128977	9902	EPIC	Untargeted	Low
BMI		Cofactors and Vitamins	pyridoxate	-0.00228786	0.0144681	0.87436	0.960546	4681	0.00158541	0.013943	0.909474	0.982718	5221	-0.000279663	0.0100397	0.977777	0.995795	9902	EPIC	Untargeted	Low
BMI		Cofactors and Vitamins	quinolinate	0.0493017	0.0159729	0.00204053	0.102353	3523	0.0170017	0.0141796	0.230581	0.645824	4519	0.0312374	0.0106041	0.00322127	0.0495696	8042	EPIC	Untargeted	Low
BMI		Cofactors and Vitamins	retinol (Vitamin A)	0.0185953	0.0143177	0.19409	0.609779	4681	-0.000675569	0.0137205	0.960732	0.99362	5221	0.00854959	0.00990628	0.388112	0.702172	9902	EPIC	Untargeted	Intermediate
BMI		Cofactors and Vitamins	threonate	-0.0108212	0.0140238	0.440373	0.814687	4681	-0.0107932	0.0134719	0.423075	0.801395	5221	-0.0108066	0.00971533	0.265998	0.594858	9902	EPIC	Untargeted	Low
BMI		Cofactors and Vitamins	trigonelline (N'-methylnicotinate)	0.0244431	0.014628	0.0947914	0.483955	4681	0.0290164	0.0139127	0.0370625	0.310092	5221	0.0268443	0.0100811	0.00774873	0.0806526	9902	EPIC	Untargeted	Low
BMI		Diacylglycerols	DG (C28:0)	0.0573715	0.0402226	0.154233	0.605391	686	0.0076894	0.0396404	0.846253	0.967146	670	0.0296214	0.02804	0.290977	0.622157	1356	Fenland	Untargeted	High
BMI		Diacylglycerols	DG (C32:3)	0.0172155	0.0410164	0.674823	0.944547	686	0.0109977	0.039182	0.779043	0.95709	670	0.0118511	0.0281511	0.673837	0.892216	1356	Fenland	Untargeted	High
BMI		Diacylglycerols	DG (C32:2)	0.0603665	0.0417764	0.148929	0.59825	686	0.0347606	0.0390397	0.373583	0.776112	670	0.0445423	0.0283707	0.116648	0.418692	1356	Fenland	Untargeted	High
BMI		Diacylglycerols	DG (C32:1)	0.0576875	0.0413049	0.162988	0.60718	686	0.0772276	0.0394998	0.0509915	0.361925	670	0.0650772	0.0283687	0.0219457	0.190488	1356	Fenland	Untargeted	High
BMI		Diacylglycerols	DG (C32:0)	0.0539714	0.0427936	0.207674	0.674852	686	0.0588533	0.0405667	0.14732	0.553014	670	0.0540154	0.0292482	0.0649973	0.317989	1356	Fenland	Untargeted	High
BMI		Diacylglycerols	DG (C33:2)	0.0509011	0.0411065	0.216048	0.686697	686	0.0046266	0.0396119	0.907056	0.983109	670	0.0251312	0.0283662	0.375802	0.706761	1356	Fenland	Untargeted	High
BMI		Diacylglycerols	DG (C33:1)	0.0384791	0.0414327	0.353373	0.785827	686	0.034348	0.0398485	0.389022	0.788062	670	0.033127	0.0285485	0.246103	0.574423	1356	Fenland	Untargeted	High
BMI		Diacylglycerols	DG (C34:4)	0.0279471	0.0397816	0.482603	0.871085	686	0.0421236	0.0402084	0.295194	0.708631	670	0.0326063	0.0281019	0.246138	0.574423	1356	Fenland	Untargeted	High
BMI		Diacylglycerols	DG (C34:3)	0.125276	0.0411785	0.0024398	0.0871829	686	0.0502193	0.0392282	0.200934	0.614852	670	0.0858023	0.0283228	0.0024969	0.0506898	1356	Fenland	Untargeted	High
BMI		Diacylglycerols	DG (C34:2)	0.123328	0.0422083	0.0035964	0.105293	686	0.0403091	0.0400647	0.31474	0.727776	670	0.0800049	0.0289681	0.0058264	0.0839713	1356	Fenland	Untargeted	High
BMI		Diacylglycerols	DG (C34:1)	0.0948599	0.0430949	0.0280633	0.311668	686	0.0713509	0.040971	0.0820659	0.438925	670	0.0803301	0.0295218	0.0065919	0.0912469	1356	Fenland	Untargeted	High
BMI		Diacylglycerols	DG (C35:3)	0.057563	0.0403418	0.15408	0.605391	686	-0.0041994	0.0397871	0.915975	0.983109	670	0.0245931	0.0280525	0.380816	0.711157	1356	Fenland	Untargeted	High
BMI		Diacylglycerols	DG (C35:2)	0.0427712	0.0415337	0.303478	0.750273	686	0.0093871	0.0397167	0.813233	0.958287	670	0.0232223	0.028588	0.416758	0.742216	1356	Fenland	Untargeted	High
BMI		Diacylglycerols	DG (C35:1)	0.0005927	0.0427288	0.988937	0.999162	686	0.016465	0.0387771	0.671262	0.918484	670	0.006193	0.0286175	0.828704	0.945732	1356	Fenland	Untargeted	High
BMI		Diacylglycerols	DG (C36:5)	0.0936753	0.0417837	0.0252936	0.294814	686	0.012886	0.039209	0.742527	0.945783	670	0.0505016	0.0285084	0.0767102	0.348755	1356	Fenland	Untargeted	High
BMI		Diacylglycerols	DG (C36:4)	0.11956	0.0419114	0.004469	0.117187	686	-0.0027166	0.0395927	0.945318	0.988047	670	0.0556324	0.0287276	0.0530101	0.286774	1356	Fenland	Untargeted	High
BMI		Diacylglycerols	DG (C30:2)	0.0606847	0.0421768	0.15067	0.598872	686	0.0107675	0.0381269	0.777716	0.95709	670	0.032741	0.0281078	0.244291	0.572796	1356	Fenland	Untargeted	High
BMI		Diacylglycerols	DG (C30:1)	0.0298717	0.0415845	0.4728	0.865151	686	0.0543267	0.0390161	0.164269	0.578619	670	0.0396785	0.028249	0.160372	0.481372	1356	Fenland	Untargeted	High
BMI		Diacylglycerols	DG (C30:0)	0.025644	0.0419862	0.541558	0.9024	686	0.0483123	0.0399316	0.226762	0.650984	670	0.0338128	0.0287132	0.239164	0.566447	1356	Fenland	Untargeted	High
BMI		Diacylglycerols	DG (C36:3)	0.0636893	0.0426712	0.136023	0.597938	686	-0.0241727	0.03861	0.531484	0.859313	670	0.0155161	0.0285602	0.587029	0.855707	1356	Fenland	Untargeted	High
BMI		Diacylglycerols	DG (C38:3)	0.043388	0.0403575	0.282722	0.740331	686	-0.0016898	0.0406801	0.966878	0.991562	670	0.0207184	0.0284093	0.465957	0.776458	1356	Fenland	Untargeted	High
BMI		Diacylglycerols	DG (C38:2)	-0.0026521	0.041724	0.949337	0.999162	686	-0.0305777	0.0397142	0.441611	0.807126	670	-0.0182661	0.0285049	0.521758	0.822061	1356	Fenland	Untargeted	High
BMI		Diacylglycerols	DG (C38:1)	-0.0640161	0.0399008	0.109101	0.547346	686	-0.0486085	0.0393516	0.217186	0.635731	670	-0.0567584	0.027791	0.0413145	0.263912	1356	Fenland	Untargeted	High
BMI		Diacylglycerols	DG (C36:2)	0.0304358	0.0368556	0.409205	0.821315	686	0.0951993	0.0431944	0.0278734	0.286908	670	0.0545409	0.0277897	0.0498957	0.280366	1356	Fenland	Untargeted	High
BMI		Diacylglycerols	DG (C40:7)	-0.0163853	0.0407523	0.68776	0.945755	686	0.0035477	0.0388205	0.927213	0.985686	670	-0.0066842	0.0279203	0.810829	0.939745	1356	Fenland	Untargeted	High
BMI		Diacylglycerols	DG (C36:2)	0.114876	0.0424794	0.007019	0.15232	686	0.0269392	0.0409032	0.510379	0.848858	670	0.0687762	0.0293426	0.0192284	0.174298	1356	Fenland	Untargeted	High
BMI		Diacylglycerols	DG (C40:6)	0.0018366	0.0405349	0.963874	0.999162	686	0.0160559	0.0387476	0.678738	0.921249	670	0.0065497	0.0278159	0.813883	0.940974	1356	Fenland	Untargeted	High
BMI		Diacylglycerols	DG (C38:6)	0.0008147	0.0405996	0.983997	0.999162	686	0.0283377	0.0391279	0.469181	0.824781	670	0.014017	0.0280422	0.61726	0.865435	1356	Fenland	Untargeted	High
BMI		Diacylglycerols	DG (C38:5)	0.0658148	0.0415065	0.113291	0.55127	686	0.0546782	0.0409146	0.181884	0.593724	670	0.0589296	0.0290014	0.0423545	0.263912	1356	Fenland	Untargeted	High
BMI		Diacylglycerols	DG (C38:4)	0.0032592	0.0407069	0.936209	0.999162	686	-0.0186758	0.0389682	0.631915	0.906272	670	-0.0088928	0.0278962	0.749941	0.923004	1356	Fenland	Untargeted	High
BMI		Diacylglycerols	DG (C44:11)	-0.0252318	0.0415545	0.543925	0.9024	686	0.103532	0.0390879	0.0082753	0.173597	670	0.041141	0.0284062	0.147764	0.461208	1356	Fenland	Untargeted	High
BMI		Diacylglycerols	DG (C42:11)	-0.0404495	0.040638	0.31992	0.766237	686	0.0076029	0.039118	0.845957	0.967146	670	-0.018733	0.0279488	0.502806	0.802541	1356	Fenland	Untargeted	High
BMI		Eicosanoid	12-HETE	0.0126445	0.0147313	0.390748	0.789704	4663	-0.00144519	0.0140882	0.918299	0.984537	5097	0.00528539	0.0101816	0.603683	0.836754	9760	EPIC	Untargeted	Intermediate
BMI		Endocannabinoid	linoleoyl ethanolamide	0.00290118	0.0147144	0.843706	0.95698	4655	-0.0320414	0.0138337	0.0205869	0.241866	5163	-0.0156471	0.0100789	0.120551	0.40431	9818	EPIC	Untargeted	Low
BMI		Endocannabinoid	oleoyl ethanolamide	0.00838183	0.0149141	0.574137	0.878978	4680	-0.00663672	0.0139068	0.633219	0.901374	5220	0.000348297	0.010171	0.972683	0.993721	9900	EPIC	Untargeted	Low
BMI		Fatty acid	Fatty Acid (C17:1n7)	0.00800627	0.0145593	0.582409	0.883038	4681	0.019704	0.0136414	0.148678	0.545551	5221	0.0142355	0.0099546	0.152705	0.456853	9902	EPIC	Untargeted	High
BMI		Fatty acid	Fatty Acid (C19:1n9)	-0.00302271	0.0146521	0.836566	0.95698	4681	0.014172	0.0137329	0.302132	0.713056	5221	0.00613086	0.0100198	0.540622	0.801435	9902	EPIC	Untargeted	High
BMI		Fatty acid	Fatty Acid (C11:1)	-0.0171689	0.0146919	0.242627	0.669527	4681	0.0105894	0.0139605	0.448171	0.811545	5221	-0.00258161	0.0101202	0.798651	0.925946	9902	EPIC	Untargeted	High
BMI		Fatty acid	12,13-DiHOME	-0.00747099	0.0165662	0.652031	0.909229	3740	-0.0016593	0.0149437	0.911592	0.982718	4487	-0.00426669	0.0110962	0.700595	0.890761	8227	EPIC	Untargeted	High
BMI		Fatty acid	13-HODE + 9-HODE	0.00706539	0.0146285	0.629127	0.904283	4668	0.0162784	0.013844	0.239714	0.65424	5169	0.0119255	0.0100551	0.235616	0.56256	9837	EPIC	Untargeted	High
BMI		Fatty acid	15-methylpalmitate	-0.00438815	0.0150334	0.770382	0.946334	4414	0.00382862	0.0138004	0.781462	0.950251	5112	7.09611e-05	0.0101663	0.994431	0.998855	9526	EPIC	Untargeted	High
BMI		Fatty acid	17-methylstearate	-0.0149131	0.0146386	0.308372	0.734254	4674	0.0147517	0.0137264	0.28256	0.695874	5220	0.000872303	0.010013	0.930578	0.977185	9894	EPIC	Untargeted	High
BMI		Fatty acid	2-aminoheptanoate	0.0178665	0.0143381	0.212798	0.632589	4604	0.0182197	0.0150173	0.225103	0.637306	4332	0.0180349	0.0103704	0.0820211	0.332776	8936	EPIC	Untargeted	High
BMI		Fatty acid	2-aminooctanoate	-0.0356186	0.0141803	0.0120444	0.251394	4631	-0.0232871	0.0137337	0.0900193	0.439895	5057	-0.0292556	0.00986528	0.00302185	0.0480663	9688	EPIC	Untargeted	High
BMI		Fatty acid	2-hydroxydecanoate	-0.0186917	0.0146256	0.201308	0.617617	4681	1.69249e-05	0.0138983	0.999028	0.999283	5221	-0.00886066	0.0100749	0.379141	0.692298	9902	EPIC	Untargeted	High
BMI		Fatty acid	2-hydroxyoctanoate	-0.00715628	0.01446	0.620693	0.900674	4651	0.00498818	0.013876	0.719249	0.932573	5136	-0.000833843	0.0100119	0.933625	0.978057	9787	EPIC	Untargeted	High
BMI		Fatty acid	2-hydroxypalmitate	-0.00593207	0.0144477	0.681392	0.919774	4681	0.000654682	0.0136841	0.961843	0.99362	5221	-0.00246003	0.00993509	0.804436	0.927595	9902	EPIC	Untargeted	High
BMI		Fatty acid	2-hydroxystearate	-0.0142754	0.0145917	0.327963	0.752149	4673	-0.000465343	0.013696	0.972897	0.995915	5221	-0.00693356	0.00998617	0.487484	0.771719	9894	EPIC	Untargeted	High
BMI		Fatty acid	3-carboxy-4-methyl-5-propyl-2-furanpropanoate (CMPF)	0.00379812	0.0142296	0.789545	0.947584	4681	0.0265338	0.013538	0.0500546	0.354037	5221	0.0157319	0.00980819	0.108724	0.385396	9902	EPIC	Untargeted	High
BMI		Fatty acid	3-hydroxydecanoate	-0.00782209	0.0147325	0.595484	0.88724	4681	0.00177571	0.0139558	0.898757	0.97895	5217	-0.00276355	0.0101317	0.785036	0.919204	9898	EPIC	Untargeted	High
BMI		Fatty acid	3-hydroxyhexanoate	-0.00522789	0.0146645	0.721483	0.938126	4680	0.0232898	0.0138153	0.091894	0.444626	5221	0.00988059	0.0100557	0.325811	0.652726	9901	EPIC	Untargeted	High
BMI		Fatty acid	3-hydroxylaurate	-0.0060399	0.0147695	0.6826	0.920055	4676	0.0111281	0.0138492	0.42171	0.800594	5206	0.00309562	0.0101026	0.759285	0.910307	9882	EPIC	Untargeted	High
BMI		Fatty acid	3-hydroxyoctanoate	-0.00449691	0.0146234	0.758466	0.944363	4672	-0.00631173	0.0139803	0.651668	0.907188	5185	-0.0054451	0.0101053	0.589999	0.830603	9857	EPIC	Untargeted	High
BMI		Fatty acid	Fatty Acid (C12:1)	-0.00102417	0.0145112	0.943737	0.981553	4654	0.00308251	0.0138474	0.823852	0.962259	4923	0.00112525	0.0100181	0.910568	0.968049	9577	EPIC	Untargeted	High
BMI		Fatty acid	5-hydroxyhexanoate	-0.0155431	0.0178396	0.383672	0.78821	3209	-0.02173	0.0155216	0.161596	0.558756	3996	-0.0190644	0.0117098	0.10351	0.37762	7205	EPIC	Untargeted	High
BMI		Fatty acid	9,10-DiHOME	-0.0291976	0.0171112	0.0880341	0.475821	3479	-0.00138047	0.0154557	0.928833	0.98658	4227	-0.0138786	0.0114696	0.226265	0.553582	7706	EPIC	Untargeted	High
BMI		Fatty acid	Fatty acid (C22:4n6)	0.0268468	0.0159332	0.092073	0.481981	4057	0.00710255	0.0145255	0.624885	0.89752	4686	0.0160641	0.0107343	0.134518	0.429637	8743	EPIC	Untargeted	High
BMI		Fatty acid	Fatty Acid (C20:0)	-0.0190393	0.0147965	0.198246	0.614382	4681	0.00469187	0.0138145	0.734147	0.935695	5221	-0.0063602	0.0100977	0.52878	0.794015	9902	EPIC	Untargeted	High
BMI		Fatty acid	Fatty acid (C20:4n6)	0.00405436	0.0144843	0.779555	0.947584	4681	0.0185138	0.013718	0.177204	0.580796	5221	0.0116766	0.00995998	0.241055	0.570071	9902	EPIC	Untargeted	High
BMI		Fatty acid	azelate (nonanedioate)	0.0265543	0.01448	0.0667389	0.437114	4667	-0.0132556	0.0139741	0.34288	0.744221	5151	0.00594182	0.0100553	0.554578	0.807282	9818	EPIC	Untargeted	High
BMI		Fatty acid	Fatty Acid (C10:0)	-0.0255799	0.0145949	0.0797268	0.464166	4681	-0.0175521	0.0137307	0.201198	0.612843	5220	-0.0213213	0.0100006	0.0330078	0.19835	9901	EPIC	Untargeted	High
BMI		Fatty acid	Fatty Acid (C6:0)	-0.00270642	0.0141197	0.848004	0.957414	4681	0.00724422	0.0138105	0.599923	0.886977	5220	0.00237904	0.00987302	0.809583	0.92908	9901	EPIC	Untargeted	High
BMI		Fatty acid	Fatty Acid (C8:0)	-0.0233966	0.0143309	0.102621	0.50166	4681	-0.00161164	0.0139164	0.907808	0.982687	5221	-0.0121845	0.0099837	0.222299	0.550695	9902	EPIC	Untargeted	High
BMI		Fatty acid	Fatty acid (C20:2n6)	-0.000146177	0.0148063	0.992123	0.998303	4626	0.0138911	0.0137594	0.312746	0.721771	5221	0.00738626	0.0100792	0.463666	0.754323	9847	EPIC	Untargeted	High
BMI		Fatty acid	Fatty acid (C20:3n6)	0.015594	0.0145361	0.283429	0.711747	4673	0.0207661	0.0136361	0.12785	0.51088	5218	0.0183451	0.00994515	0.0650917	0.292912	9891	EPIC	Untargeted	High
BMI		Fatty acid	Fatty acid (C22:6n3)	-0.0260145	0.0142961	0.0688692	0.440853	4681	-0.00438652	0.0135336	0.74586	0.938062	5221	-0.0146084	0.00982819	0.13718	0.433408	9902	EPIC	Untargeted	High
BMI		Fatty acid	Fatty acid (C22:5n3)	-0.0184352	0.0146133	0.20718	0.624878	4681	0.00915891	0.0137058	0.504002	0.838423	5221	-0.00375472	0.0099969	0.707223	0.892265	9902	EPIC	Untargeted	High
BMI		Fatty acid	Fatty acid (C22:5n6)	0.00546325	0.0164115	0.739236	0.939199	3610	0.00131919	0.0147069	0.92853	0.98658	4466	0.00316489	0.0109526	0.77261	0.915381	8076	EPIC	Untargeted	High
BMI		Fatty acid	dodecanedioate	-0.0172484	0.0145565	0.236109	0.6615	4676	-0.00978872	0.0138588	0.480022	0.826506	5198	-0.0133355	0.0100373	0.183981	0.499267	9874	EPIC	Untargeted	High
BMI		Fatty acid	eicosanodioate	-0.0355235	0.0141699	0.0122105	0.253366	4681	-0.0169908	0.0134923	0.20798	0.616319	5220	-0.0258035	0.00977124	0.00827213	0.0839705	9901	EPIC	Untargeted	High
BMI		Fatty acid	Fatty acid (C20:5n3)	-0.0257346	0.0145504	0.0770178	0.461401	4681	0.010829	0.0137083	0.429587	0.80545	5221	-0.00636417	0.00997768	0.523577	0.792086	9902	EPIC	Untargeted	High
BMI		Fatty acid	Fatty Acid (C20:1)	-0.0152898	0.0147651	0.300471	0.72691	4681	0.0208248	0.0138817	0.133632	0.523557	5220	0.00388013	0.0101137	0.701237	0.890761	9901	EPIC	Untargeted	High
BMI		Fatty acid	Fatty Acid (C22:1n9)	-0.0414551	0.014901	0.00542362	0.172459	4681	0.00562177	0.0139284	0.686509	0.91814	5216	-0.0163302	0.0101753	0.10852	0.385367	9897	EPIC	Untargeted	High
BMI		Fatty acid	Fatty Acid (C7:0)	0.0014173	0.0140379	0.919585	0.972579	4681	0.000368757	0.0138316	0.978732	0.996508	5221	0.000885266	0.00985254	0.928405	0.976352	9902	EPIC	Untargeted	High
BMI		Fatty acid	hexadecanedioate	-0.0172607	0.0146958	0.240242	0.666697	4681	-0.0125855	0.013797	0.361712	0.758222	5220	-0.0147757	0.0100587	0.141846	0.438962	9901	EPIC	Untargeted	High
BMI		Fatty acid	hexanoylglycine	-0.0152212	0.0179446	0.396376	0.790721	3050	0.0146234	0.0198267	0.460854	0.817718	2414	-0.00178234	0.0133045	0.89343	0.962873	5464	EPIC	Untargeted	High
BMI		Fatty acid	Fatty Acid (C2:0)	0.00403864	0.0145495	0.781348	0.947584	4681	0.0227005	0.0137924	0.0998497	0.462586	5221	0.0138677	0.0100096	0.165918	0.477552	9902	EPIC	Untargeted	High
BMI		Fatty acid	Fatty acid (C18:2n6)	0.0136802	0.0147181	0.352687	0.774106	4681	0.0159183	0.0137263	0.246225	0.66132	5221	0.0148772	0.0100383	0.138327	0.434197	9902	EPIC	Untargeted	High
BMI		Fatty acid	Fatty acid (C18:3n3)	0.00988792	0.0146574	0.499961	0.844895	4680	0.0207781	0.0137247	0.130107	0.517591	5221	0.0156905	0.0100183	0.117307	0.398886	9901	EPIC	Untargeted	High
BMI		Fatty acid	maleate	0.0245894	0.0152608	0.107195	0.514489	4212	0.0245859	0.0145434	0.090994	0.441626	4766	0.0245876	0.0105282	0.0195228	0.14427	8978	EPIC	Untargeted	High
BMI		Fatty acid	malonate	-0.00811654	0.014429	0.573791	0.878827	4681	0.0145989	0.0140362	0.298345	0.710369	5212	0.00355458	0.0100611	0.723863	0.900479	9893	EPIC	Untargeted	High
BMI		Fatty acid	Fatty Acid (C17:0)	-0.00666912	0.01474	0.650966	0.90888	4681	0.0122408	0.0137805	0.374436	0.766769	5221	0.00342131	0.0100664	0.733951	0.90453	9902	EPIC	Untargeted	High
BMI		Fatty acid	Fatty Acid (C14:0)	0.00744302	0.0145927	0.61004	0.891212	4681	0.0115619	0.0136604	0.39738	0.784739	5221	0.00963822	0.00997268	0.333812	0.656337	9902	EPIC	Untargeted	High
BMI		Fatty acid	Fatty Acid (C14:1n5)	0.00494532	0.0143479	0.730356	0.938397	4681	0.0144879	0.0134176	0.280297	0.695579	5221	0.010036	0.00980007	0.305802	0.63148	9902	EPIC	Untargeted	High
BMI		Fatty acid	N-palmitoylglycine	0.0156906	0.0145699	0.281573	0.711355	4672	0.00101742	0.013906	0.941679	0.989008	5064	0.00801209	0.0100596	0.425761	0.727988	9736	EPIC	Untargeted	High
BMI		Fatty acid	Fatty Acid (C19:0)	-0.0228042	0.014704	0.120997	0.537097	4681	0.0160934	0.0138454	0.245142	0.66052	5221	-0.00218666	0.0100801	0.828263	0.938679	9902	EPIC	Untargeted	High
BMI		Fatty acid	oleamide	0.00633102	0.0134246	0.637236	0.906791	4681	-0.00871401	0.0138259	0.528547	0.850356	5221	-0.000969995	0.00963137	0.919779	0.972572	9902	EPIC	Untargeted	High
BMI		Fatty acid	Fatty Acid (C18:1)	0.0119557	0.0146954	0.415931	0.805983	4681	0.0240529	0.0137549	0.080405	0.420163	5221	0.0184038	0.0100422	0.0668555	0.296524	9902	EPIC	Untargeted	High
BMI		Fatty acid	Fatty Acid (C16:0)	0.0173184	0.0147181	0.239386	0.665734	4681	0.0221562	0.0137666	0.107587	0.47703	5221	0.0198987	0.010054	0.0477961	0.249073	9902	EPIC	Untargeted	High
BMI		Fatty acid	palmitic amide	0.0058705	0.0136004	0.666022	0.91482	4681	-0.0060608	0.0139005	0.662846	0.910826	5221	3.5033e-05	0.00972131	0.997125	0.999156	9902	EPIC	Untargeted	High
BMI		Fatty acid	Fatty Acid (C16:1n7)	0.0150475	0.0144141	0.296566	0.724052	4680	0.0219706	0.0135046	0.10382	0.472638	5221	0.0187343	0.00985506	0.0573036	0.273188	9901	EPIC	Untargeted	High
BMI		Fatty acid	palmitoylcholine	-0.000633281	0.0143186	0.964725	0.986856	4680	-0.0219535	0.013665	0.108213	0.477645	5221	-0.0117911	0.00988559	0.232963	0.560517	9901	EPIC	Untargeted	High
BMI		Fatty acid	Fatty Acid (C9:0)	0.00489486	0.0141766	0.729902	0.938397	4681	-0.0121347	0.0138978	0.382626	0.772745	5221	-0.00378907	0.00992434	0.702613	0.891806	9902	EPIC	Untargeted	High
BMI		Fatty acid	sebacate (decanedioate)	-0.0120101	0.0150724	0.425596	0.810355	4303	-0.0210888	0.014345	0.141596	0.534294	4787	-0.0167738	0.0103911	0.106473	0.379476	9090	EPIC	Untargeted	High
BMI		Fatty acid	Fatty acid (C12:0)	0.0073948	0.0215674	0.731732	0.952109	2176	0.0243879	0.0225543	0.279692	0.694815	2103	0.0140233	0.0155597	0.367503	0.701579	4279	Fenland	Targeted	High
BMI		Fatty acid	Fatty acid (C14:0)	-0.0171223	0.0212677	0.420861	0.826596	2176	0.0361437	0.0219184	0.0992953	0.468928	2103	0.0081797	0.0152308	0.591262	0.856619	4279	Fenland	Targeted	High
BMI		Fatty acid	Fatty acid (C14:1)	-0.0224359	0.0259329	0.38711	0.808276	2176	0.0073661	0.0280911	0.793192	0.958287	2103	-0.008985	0.0190787	0.637718	0.87884	4279	Fenland	Targeted	High
BMI		Fatty acid	Fatty acid (C15:0)	-0.0070643	0.0213604	0.74089	0.953132	2176	-0.0323035	0.0222458	0.14662	0.553014	2103	-0.0201648	0.0153629	0.1894	0.514514	4279	Fenland	Targeted	High
BMI		Fatty acid	Fatty acid (C16:0)	-0.0117602	0.0212117	0.57935	0.913897	2176	0.0227767	0.0218835	0.298082	0.709684	2103	0.0048925	0.0152031	0.747615	0.923004	4279	Fenland	Targeted	High
BMI		Fatty acid	Fatty acid (Cis-C16:1)	0.0311697	0.0222783	0.161924	0.60718	2176	0.0482915	0.021819	0.0269865	0.286908	2103	0.0401554	0.0155437	0.0098165	0.120348	4279	Fenland	Targeted	High
BMI		Fatty acid	Fatty acid (Trans-C16:1)	0.0080107	0.0215358	0.709951	0.948198	2176	-0.0107925	0.0219655	0.623241	0.905138	2103	-0.0032334	0.015299	0.832625	0.945815	4279	Fenland	Targeted	High
BMI		Fatty acid	Fatty acid (C17:0)	-0.0444292	0.0210109	0.0345811	0.351017	2176	-0.0567318	0.0222335	0.0107928	0.190539	2103	-0.0506331	0.015229	0.0008924	0.0290492	4279	Fenland	Targeted	High
BMI		Fatty acid	Fatty acid (C17:1)	0.0044263	0.0213651	0.835892	0.97707	2176	-0.0022257	0.0217311	0.918434	0.983109	2103	0.0012236	0.0151948	0.935822	0.982276	4279	Fenland	Targeted	High
BMI		Fatty acid	Fatty acid (C18:0)	0.0549168	0.0211865	0.0096049	0.183172	2176	0.0208712	0.0221181	0.345471	0.749712	2103	0.0384912	0.0152734	0.0117671	0.134771	4279	Fenland	Targeted	High
BMI		Fatty acid	Fatty acid (Cis-C18:1)	-0.0181273	0.0216724	0.403008	0.81822	2176	0.004804	0.0214647	0.822926	0.958287	2103	-0.0058773	0.015225	0.699494	0.902956	4279	Fenland	Targeted	High
BMI		Fatty acid	Fatty acid (Trans-C18:1)	0.0486487	0.0232474	0.0364969	0.362664	2176	-0.0245659	0.0234193	0.294319	0.708565	2103	0.012153	0.0164699	0.460622	0.774075	4279	Fenland	Targeted	High
BMI		Fatty acid	Fatty acid (Cis-C18:2)	-0.047009	0.0213392	0.0277051	0.30951	2176	-0.0508678	0.0219585	0.0206253	0.257885	2103	-0.048833	0.0152625	0.0013866	0.0359515	4279	Fenland	Targeted	High
BMI		Fatty acid	Fatty acid (Trans-C18:2)	-0.0037837	0.0211464	0.858012	0.98411	2176	-0.029023	0.0222477	0.192194	0.606794	2103	-0.0160215	0.0152562	0.293701	0.62505	4279	Fenland	Targeted	High
BMI		Fatty acid	Fatty acid (C18:3)	-0.0114344	0.0218448	0.600722	0.91879	2176	0.0290888	0.021519	0.176594	0.587329	2103	0.0094988	0.0153165	0.535179	0.830392	4279	Fenland	Targeted	High
BMI		Fatty acid	Fatty acid (C18:3)	0.0448989	0.0214404	0.0363656	0.362664	2176	0.0771927	0.0217692	0.0003999	0.0419451	2103	0.0612565	0.0152512	6.01e-05	0.00378229	4279	Fenland	Targeted	High
BMI		Fatty acid	Fatty acid (C20:0)	0.0438293	0.0214219	0.0408772	0.376469	2176	0.0156795	0.0220162	0.476433	0.830519	2103	0.0299071	0.0153094	0.0508249	0.282228	4279	Fenland	Targeted	High
BMI		Fatty acid	Fatty acid (C20:1)	-0.0017497	0.0216921	0.935719	0.999162	2176	-0.0210523	0.0213951	0.32524	0.731016	2103	-0.0118336	0.0152152	0.436761	0.754712	4279	Fenland	Targeted	High
BMI		Fatty acid	Fatty acid (C20:2)	0.008226	0.0216511	0.704031	0.947638	2176	-0.0052668	0.0215539	0.806982	0.958287	2103	0.0011438	0.0152407	0.940179	0.982276	4279	Fenland	Targeted	High
BMI		Fatty acid	Fatty acid (C20:3n6)	0.0945765	0.0213133	9.56e-06	0.00164084	2176	0.0595688	0.0217616	0.0062467	0.151478	2103	0.0759498	0.0151965	6.03e-07	8.13189e-05	4279	Fenland	Targeted	High
BMI		Fatty acid	Fatty acid (C20:4n6)	0.0253589	0.0215237	0.238853	0.710165	2176	-0.0102385	0.0216071	0.635659	0.908497	2103	0.0075281	0.0152099	0.620663	0.867981	4279	Fenland	Targeted	High
BMI		Fatty acid	Fatty acid (C20:5n3)	-0.0221452	0.0218014	0.309854	0.757021	2176	0.0632369	0.0221503	0.0043477	0.133911	2103	0.0197225	0.0155185	0.203832	0.527326	4279	Fenland	Targeted	High
BMI		Fatty acid	Fatty acid (C22:0)	0.0511765	0.0218198	0.0190962	0.261496	2176	0.0116754	0.0218048	0.592395	0.889147	2103	0.0305842	0.0153643	0.0465887	0.270486	4279	Fenland	Targeted	High
BMI		Fatty acid	Fatty Acid (C22:1n9)	0.0469707	0.034679	0.175963	0.624825	2176	0.0157763	0.0366793	0.667233	0.917661	2103	0.0271497	0.0250678	0.278947	0.606743	4279	Fenland	Targeted	High
BMI		Fatty acid	Fatty acid (C22:4)	0.0406284	0.0215636	0.0596833	0.436752	2176	-0.0196444	0.0224386	0.381417	0.783125	2103	0.0120136	0.0155239	0.439047	0.755625	4279	Fenland	Targeted	High
BMI		Fatty acid	Fatty acid (C22:5)	-0.0245873	0.0216846	0.25698	0.723119	2176	-0.0074298	0.0221911	0.737802	0.945783	2103	-0.0162201	0.0154806	0.294805	0.625384	4279	Fenland	Targeted	High
BMI		Fatty acid	Fatty acid (C22:5)	0.0401556	0.0211723	0.0580138	0.432696	2176	-0.0079541	0.0220469	0.7183	0.941771	2103	0.0172201	0.0152529	0.258974	0.587563	4279	Fenland	Targeted	High
BMI		Fatty acid	Fatty acid (C22:6)	-0.0243322	0.0217993	0.264464	0.723634	2176	0.0085543	0.0218929	0.696034	0.928046	2103	-0.0083453	0.0154177	0.588343	0.855707	4279	Fenland	Targeted	High
BMI		Fatty acid	Fatty acid (C23:0)	0.0243627	0.0213951	0.254953	0.723119	2176	0.0081838	0.0221011	0.711203	0.937021	2103	0.015492	0.0153217	0.312019	0.645935	4279	Fenland	Targeted	High
BMI		Fatty acid	Fatty acid (C24:0)	0.0135064	0.0224837	0.548092	0.902474	2176	-0.0156473	0.0223195	0.483346	0.834892	2103	-0.0017317	0.0157762	0.912601	0.978417	4279	Fenland	Targeted	High
BMI		Fatty acid	Fatty acid (C24:1)	0.0112424	0.021155	0.595177	0.917076	2176	0.0272845	0.0222937	0.221141	0.641343	2103	0.0183445	0.015304	0.230721	0.555924	4279	Fenland	Targeted	High
BMI		Fatty acid	Fatty Acid (C18:0)	-0.00417098	0.0147611	0.777522	0.947584	4681	0.0154986	0.0138065	0.261678	0.675294	5221	0.00632032	0.0100833	0.530782	0.794015	9902	EPIC	Untargeted	High
BMI		Fatty acid	Fatty acid (C18:4n3)	0.00129375	0.0147117	0.929928	0.977929	4574	0.0267266	0.0136952	0.0510476	0.354037	5206	0.0149191	0.0100241	0.136665	0.432829	9780	EPIC	Untargeted	High
BMI		Fatty acid	suberate (octanedioate)	0.00499438	0.0166528	0.764262	0.944563	3451	-0.00610971	0.0158223	0.699409	0.924379	3979	-0.000841441	0.0114704	0.941522	0.980191	7430	EPIC	Untargeted	High
BMI		Fatty acid	tetradecanedioate	-0.0242681	0.0146281	0.0971826	0.487653	4672	-0.0138059	0.0139807	0.323445	0.731948	5150	-0.0188003	0.010107	0.062866	0.287315	9822	EPIC	Untargeted	High
BMI		Glycerolipid	glycerol	0.0281679	0.0133897	0.0354575	0.344395	4681	0.0290205	0.0127452	0.0228277	0.254477	5217	0.0286152	0.00923164	0.00193721	0.0345561	9898	EPIC	Untargeted	High
BMI		Glycerolipid	glycerol 3-phosphate	-0.0201411	0.0147186	0.171251	0.596794	4681	-0.0360203	0.0138169	0.00916065	0.173298	5221	-0.028582	0.0100737	0.00455001	0.0591772	9902	EPIC	Untargeted	Low
BMI		Insositol	chiro-inositol	0.0630654	0.0238175	0.00817557	0.212456	1708	0.0220556	0.0210891	0.295753	0.70894	2239	0.040078	0.0157892	0.0111385	0.100018	3947	EPIC	Untargeted	Intermediate
BMI		Insositol	myo-inositol	0.0109323	0.0139074	0.43186	0.812335	4681	0.0116456	0.013601	0.391911	0.780243	5221	0.0112969	0.00972386	0.245329	0.575378	9902	EPIC	Untargeted	Intermediate
BMI		Ketone	3-hydroxybutyrate (BHBA)	-0.00170223	0.0147363	0.908043	0.97029	4681	0.00523562	0.0139243	0.706927	0.92594	5221	0.0019631	0.0101208	0.846202	0.946619	9902	EPIC	Untargeted	Low
BMI		Ketone	acetoacetate	0.0286345	0.0163339	0.0796711	0.464166	3798	0.00780706	0.0142214	0.583054	0.876985	4976	0.0167877	0.0107257	0.11754	0.398944	8774	EPIC	Untargeted	Low
BMI		Lysolipid	LysoPC (C18:1)	-0.00553855	0.0148424	0.709049	0.932843	4378	-0.016435	0.013583	0.226346	0.6399	5221	-0.0114686	0.0100203	0.252403	0.583023	9599	EPIC	Untargeted	Low
BMI		Lysolipid	LysoPE (C18:1)	-0.000205019	0.0148005	0.988949	0.998158	4505	-0.0123091	0.0136874	0.368533	0.763932	5213	-0.00672929	0.0100489	0.50308	0.777944	9718	EPIC	Untargeted	Low
BMI		Lysolipid	LysoPC (C16:0)	-0.00732504	0.0145696	0.615156	0.896145	4681	-0.0201963	0.0137229	0.141157	0.534294	5221	-0.0141455	0.00998949	0.156764	0.465241	9902	EPIC	Untargeted	Low
BMI		Lysolipid	LysoPE (C16:0)	0.00542798	0.0148044	0.713901	0.935029	4592	-0.0174521	0.0136787	0.202061	0.612843	5221	-0.00691496	0.0100467	0.491277	0.774826	9813	EPIC	Untargeted	Low
BMI		Lysolipid	LysoPE (C18:0)	-0.0103992	0.0146866	0.478936	0.837871	4578	-0.0248973	0.0136904	0.0690298	0.391132	5220	-0.0181566	0.0100143	0.0698194	0.303738	9798	EPIC	Untargeted	Low
BMI		Lysolipid	LysoPC (C22:4)	0.00624174	0.0147331	0.671837	0.916014	4596	-0.00112564	0.0137387	0.934704	0.988186	5220	0.00230108	0.0100479	0.818861	0.932988	9816	EPIC	Untargeted	Low
BMI		Lysolipid	LysoPA (C20:4)	0.0267187	0.0148971	0.072952	0.449994	4534	-0.00565986	0.0141631	0.689454	0.919026	5006	0.00971215	0.0102645	0.344054	0.666042	9540	EPIC	Untargeted	Low
BMI		Lysolipid	LysoPC (C20:4n6)	0.0109175	0.0144245	0.449167	0.819994	4681	0.0127539	0.0137303	0.352991	0.751975	5221	0.0118809	0.00994515	0.232226	0.559739	9902	EPIC	Untargeted	Low
BMI		Lysolipid	LysoPE (C20:4n6)	0.0144199	0.0146763	0.32589	0.749549	4665	0.0085335	0.0138933	0.539099	0.856681	5221	0.0113155	0.0100895	0.26207	0.592101	9886	EPIC	Untargeted	Low
BMI		Lysolipid	LysoPI (C20:4)	0.0165894	0.0143946	0.249186	0.677151	4681	0.0290043	0.0137286	0.034675	0.3017	5221	0.0230906	0.00993469	0.0201124	0.147241	9902	EPIC	Untargeted	Low
BMI		Lysolipid	LysoPC (C20:0)	-0.0584187	0.0148992	8.95482e-05	0.0135149	4413	-0.0456934	0.0138235	0.000954566	0.0520239	5218	-0.0515801	0.0101337	3.581e-07	5.62073e-05	9631	EPIC	Untargeted	Low
BMI		Lysolipid	LysoPC (C20:3n3)	0.0323348	0.0145528	0.0263383	0.330197	4681	0.0164208	0.0136947	0.23056	0.645824	5221	0.0238948	0.0099732	0.0165796	0.130377	9902	EPIC	Untargeted	Low
BMI		Lysolipid	LysoPE (C20:3n3)	0.0324032	0.0149379	0.0301206	0.33664	4486	0.0141576	0.0138653	0.307264	0.714702	5208	0.0226019	0.0101623	0.0261424	0.172547	9694	EPIC	Untargeted	Low
BMI		Lysolipid	LysoPC (C20:2)	-0.0108691	0.0143233	0.447985	0.819994	4679	-0.00711099	0.0136455	0.602302	0.888048	5221	-0.00889903	0.00987973	0.367729	0.681931	9900	EPIC	Untargeted	Low
BMI		Lysolipid	LysoPC (C22:6)	-0.0374946	0.0141879	0.00825189	0.213029	4681	-0.0157298	0.0136973	0.250862	0.665535	5221	-0.0262294	0.00985435	0.00777446	0.0807063	9902	EPIC	Untargeted	Low
BMI		Lysolipid	LysoPE (C22:6)	-0.0142121	0.0142903	0.320016	0.743922	4669	0.00109487	0.0137172	0.936385	0.988373	5221	-0.00624554	0.0098959	0.527959	0.794015	9890	EPIC	Untargeted	Low
BMI		Lysolipid	LysoPC (C22:5)	-0.0352114	0.0146068	0.0159643	0.277186	4637	-0.0204882	0.0137837	0.137232	0.529898	5221	-0.0274233	0.0100249	0.00622824	0.072083	9858	EPIC	Untargeted	Low
BMI		Lysolipid	LysoPC (C22:5)	-0.00843392	0.0159382	0.596723	0.887638	3831	-0.00471312	0.0142777	0.741336	0.936552	4807	-0.00636966	0.0106346	0.549203	0.804432	8638	EPIC	Untargeted	Low
BMI		Lysolipid	LysoPC (C20:5)	-0.0351242	0.0146251	0.0163611	0.279134	4680	0.000613074	0.0137974	0.96456	0.99362	5221	-0.0162156	0.0100361	0.106153	0.379476	9901	EPIC	Untargeted	Low
BMI		Lysolipid	LysoPE (C20:5)	-0.0370794	0.0149197	0.0129809	0.25855	4568	-0.0113714	0.0138356	0.411174	0.794129	5213	-0.0232576	0.0101449	0.021874	0.153385	9781	EPIC	Untargeted	Low
BMI		Lysolipid	LysoPC (C20:1)	-0.0601316	0.0144628	3.27281e-05	0.00675922	4680	-0.0201811	0.013773	0.142908	0.53603	5221	-0.0391809	0.00997393	8.55369e-05	0.0039958	9901	EPIC	Untargeted	Low
BMI		Lysolipid	LysoPC (C18:3)	-0.0173682	0.0146183	0.234851	0.661087	4680	-0.0116646	0.0137482	0.39623	0.784238	5206	-0.0143416	0.0100149	0.152138	0.455718	9886	EPIC	Untargeted	Low
BMI		Lysolipid	LysoPA (C18:2)	-0.00602811	0.0148043	0.68389	0.920613	4656	-0.0237919	0.0137343	0.0832807	0.426716	5217	-0.0155751	0.0100687	0.121891	0.407412	9873	EPIC	Untargeted	Low
BMI		Lysolipid	LysoPC (C18:2)	-0.0247821	0.0146329	0.0904096	0.481367	4680	-0.0311803	0.0137167	0.0230565	0.255575	5221	-0.0281878	0.0100074	0.004852	0.0616157	9901	EPIC	Untargeted	Low
BMI		Lysolipid	LysoPE (C18:2)	-0.00361506	0.0145948	0.804382	0.949734	4680	-0.0196036	0.0138195	0.156093	0.553526	5221	-0.0120452	0.0100348	0.230003	0.557119	9901	EPIC	Untargeted	Low
BMI		Lysolipid	LysoPI (C18:2)	0.0190837	0.014499	0.188168	0.607683	4681	0.00878751	0.0137445	0.522626	0.847781	5221	0.0136608	0.0099749	0.170839	0.484363	9902	EPIC	Untargeted	Low
BMI		Lysolipid	LysoPC (C17:0)	-0.0434556	0.0144432	0.00263751	0.115825	4675	-0.0345291	0.0137282	0.0119266	0.191211	5221	-0.0387659	0.00995048	9.78404e-05	0.00426584	9896	EPIC	Untargeted	Low
BMI		Lysolipid	LysoPC (C14:0)	0.00457695	0.0146755	0.755147	0.942193	4680	-0.000984438	0.0137119	0.942768	0.989008	5221	0.00160769	0.0100191	0.872517	0.956588	9901	EPIC	Untargeted	Low
BMI		Lysolipid	LysoPC (C19:0)	-0.0530602	0.0148243	0.000348322	0.0283153	4359	-0.028909	0.0136968	0.0348514	0.3017	5215	-0.0400314	0.0100601	6.91452e-05	0.00352371	9574	EPIC	Untargeted	Low
BMI		Lysolipid	LysoPC (C18:1)	-0.0393661	0.0144653	0.00652441	0.189573	4681	-0.0301597	0.013725	0.0280334	0.282618	5221	-0.0345213	0.00995646	0.000525858	0.0140372	9902	EPIC	Untargeted	Low
BMI		Lysolipid	LysoPE (C18:1)	-0.0155447	0.0145722	0.286146	0.714727	4678	-0.00954246	0.0137608	0.488056	0.830687	5221	-0.0123718	0.0100049	0.216244	0.543613	9899	EPIC	Untargeted	Low
BMI		Lysolipid	LysoPI (C18:1)	-0.00888879	0.0145869	0.54231	0.864588	4679	-0.0062174	0.0138814	0.654249	0.907188	5211	-0.00748694	0.0100558	0.456551	0.747711	9890	EPIC	Untargeted	Low
BMI		Lysolipid	LysoPC (C16:1)	-0.000190755	0.0142308	0.989306	0.998158	4681	0.00429853	0.0136456	0.752765	0.940383	5221	0.00214809	0.00984928	0.827354	0.938679	9902	EPIC	Untargeted	Low
BMI		Lysolipid	LysoPA (C16:0)	0.0168019	0.0147083	0.253372	0.681447	4655	-0.0048078	0.0137475	0.726562	0.93382	5115	0.00526821	0.0100435	0.599902	0.834757	9770	EPIC	Untargeted	Low
BMI		Lysolipid	LysoPC (C16:0)	-0.00503174	0.014462	0.72791	0.938397	4681	-0.0199634	0.0138572	0.149743	0.545581	5221	-0.0128163	0.0100055	0.200219	0.520656	9902	EPIC	Untargeted	Low
BMI		Lysolipid	LysoPE (C16:0)	-0.00331695	0.0141774	0.815027	0.951234	4675	-0.0167407	0.0137268	0.222685	0.636656	5221	-0.0102456	0.00986177	0.298843	0.628042	9896	EPIC	Untargeted	Low
BMI		Lysolipid	LysoPG (C16:0)	0.00144763	0.0165685	0.930381	0.977929	3655	0.000465832	0.0156097	0.976194	0.996284	4109	0.0009275	0.0113616	0.934937	0.978057	7764	EPIC	Untargeted	Low
BMI		Lysolipid	LysoPI (C16:0)	0.014178	0.0144296	0.325875	0.749549	4667	0.00367003	0.0138285	0.790714	0.952696	5173	0.00870057	0.00998396	0.383506	0.698064	9840	EPIC	Untargeted	Low
BMI		Lysolipid	Lyso-phospho-ether (C16:0)	-0.00176278	0.014616	0.904008	0.969347	4666	-0.0261597	0.01367	0.0557199	0.365484	5221	-0.0147762	0.00998385	0.138872	0.434197	9887	EPIC	Untargeted	Low
BMI		Lysolipid	LysoPC (C15:0)	-0.0275208	0.0146154	0.0597631	0.424656	4680	-0.0239707	0.0137135	0.0805282	0.420163	5221	-0.0256328	0.0100005	0.010373	0.095773	9901	EPIC	Untargeted	Low
BMI		Lysolipid	LysoPC (C18:0)	-0.0227573	0.0143818	0.113633	0.526192	4681	-0.0155848	0.0137394	0.256714	0.670575	5221	-0.0190073	0.00993454	0.0557162	0.268918	9902	EPIC	Untargeted	Low
BMI		Lysolipid	LysoPE (C18:0)	0.0102109	0.0142055	0.472299	0.832846	4681	0.00111735	0.0137637	0.935301	0.988186	5221	0.00552055	0.0098849	0.576515	0.823233	9902	EPIC	Untargeted	Low
BMI		Lysolipid	LysoPI (C18:0)	0.00620306	0.0143027	0.664528	0.91482	4681	0.0149262	0.0136505	0.274244	0.69043	5221	0.0107681	0.00987487	0.275515	0.605331	9902	EPIC	Untargeted	Low
BMI		Lysolipid	Lyso-phospho-ether (C18:0)	-0.0117673	0.0150665	0.434832	0.812556	4417	-0.0320001	0.0137124	0.0196514	0.238764	5181	-0.0228336	0.0101411	0.0243486	0.164771	9598	EPIC	Untargeted	Low
BMI		Lysolipid	LysoPC (C20:4)	0.0301894	0.0144277	0.0364505	0.348123	4663	0.0107414	0.0138802	0.439048	0.807749	5165	0.0200894	0.0100027	0.0446012	0.23844	9828	EPIC	Untargeted	Low
BMI		Lysolipid	LysoPE (C20:4)	0.0226966	0.0153736	0.139929	0.560186	4246	-0.0031568	0.014155	0.823532	0.962259	5076	0.00870475	0.0104133	0.403196	0.713318	9322	EPIC	Untargeted	Low
BMI		Lysolipid	LysoPC (C18:2)	-0.0165601	0.0145803	0.256106	0.683832	4679	-0.0228515	0.0137352	0.096229	0.456458	5221	-0.0198934	0.00999767	0.0466127	0.245515	9900	EPIC	Untargeted	Low
BMI		Lysolipid	LysoPE (C18:2)	-0.00276651	0.0148826	0.85254	0.957862	4547	-0.0236858	0.0138388	0.0870405	0.434753	5192	-0.0139854	0.0101345	0.167592	0.478627	9739	EPIC	Untargeted	Low
BMI		Lysolipid	LysoPC (C18:1)	-0.0255148	0.0144856	0.078237	0.463695	4681	-0.0298388	0.0138054	0.0307107	0.29609	5221	-0.0277807	0.00999369	0.00543883	0.0666936	9902	EPIC	Untargeted	Low
BMI		Lysolipid	LysoPC (C16:0)	0.00944041	0.0144888	0.514713	0.852438	4681	-0.0187246	0.0136312	0.169608	0.57107	5221	-0.00550022	0.00992807	0.579574	0.824766	9902	EPIC	Untargeted	Low
BMI		Lysolipid	LysoPE (C16:0)	0.0139551	0.0145297	0.336878	0.760523	4603	-0.0274147	0.0137768	0.046652	0.343457	5215	-0.00782946	0.00999725	0.433532	0.73498	9818	EPIC	Untargeted	Low
BMI		Lysolipid	LysoPE (C18:0)	0.0139805	0.0143379	0.329574	0.75408	4681	-0.000615179	0.013774	0.964378	0.99362	5221	0.00639003	0.00993308	0.520024	0.789866	9902	EPIC	Untargeted	Low
BMI		Mevalonate	3-hydroxy-3-methylglutarate	0.0116602	0.014038	0.406232	0.798309	4681	0.0236077	0.0137468	0.0859824	0.432004	5058	0.0177591	0.00982181	0.0705856	0.305378	9739	EPIC	Untargeted	Low
BMI		Monoacylglyceride	MG (C20:4)	0.00994142	0.0146986	0.498852	0.844715	4616	0.0328157	0.0137017	0.0166555	0.219317	5188	0.0221805	0.0100225	0.0268928	0.176359	9804	EPIC	Untargeted	High
BMI		Monoacylglyceride	MG (C20:3)	0.0178718	0.01481	0.227596	0.655236	4571	0.0293332	0.0137287	0.0326761	0.298883	5109	0.0240361	0.0100683	0.0169721	0.131878	9680	EPIC	Untargeted	High
BMI		Monoacylglyceride	MG (C22:6)	-0.0216706	0.0146405	0.138895	0.559574	4460	0.0199432	0.0137844	0.148018	0.545551	4956	0.000388436	0.0100361	0.969126	0.992908	9416	EPIC	Untargeted	High
BMI		Monoacylglyceride	MG (C18:3)	0.00220251	0.0148373	0.881999	0.963788	4551	0.036192	0.0141255	0.0104312	0.181115	4966	0.020032	0.0102306	0.0502241	0.256261	9517	EPIC	Untargeted	High
BMI		Monoacylglyceride	MG (C18:2)	-0.00338769	0.0145945	0.816454	0.951234	4681	0.0292682	0.0137329	0.0331161	0.3017	5220	0.0139325	0.0100014	0.163601	0.474119	9901	EPIC	Untargeted	High
BMI		Monoacylglyceride	MG (C14:0)	0.000688759	0.0146168	0.962419	0.986148	4657	0.0275787	0.013944	0.0480038	0.349474	4990	0.0147668	0.0100893	0.143302	0.441188	9647	EPIC	Untargeted	High
BMI		Monoacylglyceride	MG (C18:1)	-0.00891434	0.0144669	0.537799	0.861434	4677	0.0400026	0.0137005	0.00351768	0.104605	5194	0.0168741	0.0099476	0.0898288	0.350734	9871	EPIC	Untargeted	High
BMI		Monoacylglyceride	MG (C16:1)	0.0208481	0.0144182	0.148257	0.572049	4651	0.0491903	0.0139043	0.000407147	0.0285294	5069	0.0355333	0.0100086	0.000384823	0.011269	9720	EPIC	Untargeted	High
BMI		Monoacylglyceride	MG (C16:0)	-0.00362488	0.0146203	0.804196	0.949734	4645	0.0333241	0.0142305	0.0192339	0.237339	4905	0.0153488	0.0101975	0.132285	0.426166	9550	EPIC	Untargeted	High
BMI		Monoacylglyceride	MG (C18:2)	-0.00241145	0.0146815	0.869541	0.959243	4610	-0.00108802	0.0142484	0.939135	0.98838	4839	-0.00172993	0.0102248	0.865648	0.954158	9449	EPIC	Untargeted	High
BMI		Monoacylglyceride	MG (C18:1)	-0.00760919	0.0150675	0.613579	0.894717	4361	0.0395733	0.0164389	0.0161211	0.215241	3615	0.0139321	0.0111076	0.209735	0.535459	7976	EPIC	Untargeted	High
BMI		Monoacylglyceride	MG (C16:1)	0.0286473	0.016223	0.0775052	0.462403	3676	0.0203271	0.0177964	0.253459	0.667732	3096	0.0248712	0.0119891	0.0380351	0.215367	6772	EPIC	Untargeted	High
BMI		Nucleotide metabolites	3-aminoisobutyrate	-0.00237518	0.0144391	0.869348	0.959243	4679	0.00487497	0.0136123	0.72026	0.932573	5221	0.00146342	0.00990475	0.882541	0.958763	9900	EPIC	Untargeted	Low
BMI		Nucleotide metabolites	3-ureidopropionate	-0.00231207	0.0140549	0.869342	0.959243	4676	-0.018212	0.0135674	0.179548	0.5842	5221	-0.0105425	0.00976139	0.280134	0.609231	9897	EPIC	Untargeted	Low
BMI		Nucleotide metabolites	5-methyluridine (ribothymidine)	0.00477499	0.0144313	0.740752	0.939199	4670	0.000783116	0.0136543	0.954266	0.99062	5221	0.00266871	0.00991837	0.787878	0.919204	9891	EPIC	Untargeted	Low
BMI		Nucleotide metabolites	5,6-dihydrothymine	0.011196	0.014479	0.439407	0.814687	4675	0.0206755	0.0136693	0.130453	0.517591	5193	0.0162082	0.00993955	0.102958	0.377223	9868	EPIC	Untargeted	Low
BMI		Nucleotide metabolites	7-methylguanine	0.0114578	0.0140405	0.41451	0.804819	4681	0.017194	0.013319	0.196782	0.606818	5221	0.0144771	0.00966296	0.13408	0.429637	9902	EPIC	Untargeted	Low
BMI		Nucleotide metabolites	adenine	0.0397125	0.0142382	0.00530634	0.170673	4605	0.0330348	0.0136909	0.0158605	0.214756	5205	0.0362428	0.00986873	0.000240197	0.00849128	9810	EPIC	Untargeted	Low
BMI		Nucleotide metabolites	allantoin	0.0216416	0.0139904	0.121958	0.538922	4681	0.0149247	0.0133387	0.263231	0.675294	5221	0.0181231	0.00965405	0.0604836	0.281383	9902	EPIC	Untargeted	Low
BMI		Nucleotide metabolites	beta-alanine	0.00148222	0.0144143	0.918103	0.972109	4623	0.0188082	0.0137594	0.171706	0.573424	5218	0.0105477	0.00995286	0.28925	0.617946	9841	EPIC	Untargeted	Low
BMI		Nucleotide metabolites	guanosine	0.00759222	0.0153964	0.621955	0.900904	4438	0.00652476	0.0139878	0.640905	0.903899	5218	0.00700744	0.0103531	0.498505	0.777509	9656	EPIC	Untargeted	Low
BMI		Nucleotide metabolites	hypoxanthine	0.0228149	0.014927	0.126472	0.545649	4677	-0.0230477	0.014111	0.102463	0.4697	5221	-0.00140414	0.0102543	0.891085	0.96188	9898	EPIC	Untargeted	Low
BMI		Nucleotide metabolites	inosine	0.0183492	0.0149751	0.22052	0.646728	4655	0.000964906	0.014028	0.945164	0.989008	5214	0.00908993	0.0102378	0.374603	0.687591	9869	EPIC	Untargeted	Low
BMI		Nucleotide metabolites	N-acetyl-beta-alanine	0.0337282	0.0149568	0.0241794	0.324028	4396	0.0319649	0.0137446	0.020077	0.24089	5183	0.0327722	0.0101204	0.00120266	0.025362	9579	EPIC	Untargeted	Low
BMI		Nucleotide metabolites	N1-methyladenosine	0.0539984	0.0134684	6.18587e-05	0.0103266	4681	0.0269504	0.013121	0.0400262	0.322511	5201	0.0401211	0.00939836	1.96401e-05	0.00145411	9882	EPIC	Untargeted	Low
BMI		Nucleotide metabolites	N1-methylinosine	0.0514239	0.0138927	0.000216825	0.0216232	4631	0.0229614	0.0128971	0.0750762	0.405784	5220	0.0361363	0.00945201	0.000131767	0.00538596	9851	EPIC	Untargeted	Low
BMI		Nucleotide metabolites	N2,N2-dimethylguanosine	0.0595288	0.0133719	8.71504e-06	0.0026306	4676	0.0499089	0.0124813	6.45712e-05	0.00815097	5219	0.0543878	0.00912421	2.50968e-09	7.57539e-07	9895	EPIC	Untargeted	Low
BMI		Nucleotide metabolites	N6-carbamoylthreonyladenosine	0.0718101	0.0131381	4.84987e-08	4.75772e-05	4646	0.0322573	0.0136493	0.0181539	0.230007	4660	0.0527883	0.00946558	2.44894e-08	5.0577e-06	9306	EPIC	Untargeted	Low
BMI		Nucleotide metabolites	orotate	-0.00201136	0.0145316	0.88992	0.966113	4679	0.00824747	0.0136955	0.547065	0.860496	5221	0.00342164	0.00996665	0.731366	0.903148	9900	EPIC	Untargeted	Low
BMI		Nucleotide metabolites	orotidine	0.0505314	0.0136119	0.000207844	0.0216232	4557	0.0423878	0.012953	0.00107334	0.0539972	5169	0.0462577	0.00938345	8.23505e-07	0.00010424	9726	EPIC	Untargeted	Low
BMI		Nucleotide metabolites	pseudouridine	0.0482597	0.0132036	0.000259972	0.0237239	4681	0.0299515	0.0128475	0.0197753	0.238764	5221	0.0388554	0.0092079	2.44524e-05	0.00159919	9902	EPIC	Untargeted	Low
BMI		Nucleotide metabolites	uracil	0.0146275	0.0183114	0.424459	0.810024	3017	-0.0196028	0.0161322	0.224387	0.636656	3931	-0.00464476	0.0121047	0.701189	0.890761	6948	EPIC	Untargeted	Low
BMI		Nucleotide metabolites	urate	0.0534035	0.0127964	3.05661e-05	0.00666342	4681	0.0491888	0.0122959	6.41092e-05	0.00815097	5221	0.0512121	0.00886619	7.64468e-09	1.87486e-06	9902	EPIC	Untargeted	Low
BMI		Nucleotide metabolites	uridine	-0.00656135	0.0146305	0.653834	0.910729	4677	-0.0108711	0.0138196	0.431526	0.80545	5221	-0.00883896	0.0100464	0.378959	0.692288	9898	EPIC	Untargeted	Low
BMI		Nucleotide metabolites	xanthine	0.00295826	0.0145737	0.839154	0.95698	4681	-0.0042937	0.0138379	0.756356	0.941338	5221	-0.000855396	0.0100349	0.932069	0.977925	9902	EPIC	Untargeted	Low
BMI		Peptide	DSGEGDFXAEGGGVR*	0.0185545	0.0146136	0.204265	0.621856	4632	0.038348	0.0139485	0.00599418	0.140007	5101	0.0289119	0.01009	0.00416488	0.0569442	9733	EPIC	Untargeted	Low
BMI		Peptide	gamma-glutamyl-2-aminobutyrate	-0.00344756	0.0156238	0.825368	0.952572	4062	-0.00567203	0.0142414	0.690444	0.919342	4911	-0.00466254	0.0105251	0.65777	0.861413	8973	EPIC	Untargeted	Low
BMI		Peptide	gamma-glutamyl-epsilon-lysine	0.0139177	0.0144866	0.336737	0.760523	4669	-0.0168657	0.0143908	0.241261	0.654881	4830	-0.00157617	0.0102095	0.877309	0.958129	9499	EPIC	Untargeted	Low
BMI		Peptide	gamma-glutamylglutamate	0.0420626	0.0142211	0.00311441	0.121443	4661	0.0355727	0.013675	0.00931394	0.173298	5166	0.0386906	0.00985709	8.66725e-05	0.00400121	9827	EPIC	Untargeted	Low
BMI		Peptide	gamma-glutamylglutamine	-0.0298201	0.0144815	0.0395323	0.358285	4681	-0.0417402	0.0137515	0.00241473	0.0883245	5221	-0.0360881	0.00997188	0.000295757	0.00935926	9902	EPIC	Untargeted	Low
BMI		Peptide	gamma-glutamylglycine	-0.0145731	0.0141057	0.301594	0.728512	4681	-0.0303046	0.0134662	0.0244633	0.262767	5216	-0.0228036	0.00974027	0.0192235	0.142327	9897	EPIC	Untargeted	Low
BMI		Peptide	gamma-glutamylhistidine	-0.0054222	0.0143038	0.70465	0.931151	4674	-0.00364203	0.0138936	0.793226	0.952696	5169	-0.00450622	0.0099661	0.651157	0.860172	9843	EPIC	Untargeted	Low
BMI		Peptide	gamma-glutamylisoleucine*	0.0492078	0.013333	0.000226203	0.0216493	4674	0.0544416	0.0129492	2.66397e-05	0.00435559	5185	0.0519011	0.0092892	2.30686e-08	5.02896e-06	9859	EPIC	Untargeted	Low
BMI		Peptide	gamma-glutamylleucine	0.028671	0.0136037	0.0351196	0.343986	4681	0.0392644	0.0130321	0.00260018	0.091099	5216	0.0341949	0.00941069	0.000279465	0.00906297	9897	EPIC	Untargeted	Low
BMI		Peptide	gamma-glutamylmethionine	-0.0189778	0.0145404	0.191898	0.607997	4677	-0.00919783	0.0138156	0.505597	0.83995	5217	-0.013838	0.0100156	0.16708	0.478252	9894	EPIC	Untargeted	Low
BMI		Peptide	gamma-glutamylphenylalanine	0.0347	0.013851	0.0122712	0.253366	4679	0.0432979	0.0130306	0.000897393	0.0495968	5203	0.0392611	0.00949082	3.52265e-05	0.00217999	9882	EPIC	Untargeted	Low
BMI		Peptide	gamma-glutamylthreonine	0.0150865	0.0150595	0.316502	0.739699	4369	0.0109412	0.0136606	0.423209	0.801395	5221	0.0128124	0.010118	0.205408	0.527719	9590	EPIC	Untargeted	Low
BMI		Peptide	gamma-glutamyltyrosine	0.00494131	0.0142814	0.729361	0.938397	4670	0.0387838	0.0135682	0.00427476	0.113339	5104	0.0227286	0.00983664	0.0208546	0.150429	9774	EPIC	Untargeted	Low
BMI		Peptide	gamma-glutamylvaline	0.0648024	0.0136864	2.25838e-06	0.000984654	4619	0.0644805	0.0128324	5.2076e-07	0.000510866	5218	0.0646311	0.00936122	5.05119e-12	3.96418e-09	9837	EPIC	Untargeted	Low
BMI		Peptide	glycylvaline	0.00571642	0.0228513	0.802492	0.949734	1964	0.0166847	0.0186407	0.370826	0.764584	2889	0.0123023	0.0144444	0.394381	0.707974	4853	EPIC	Untargeted	Low
BMI		Peptide	N-acetylcarnosine	0.0069994	0.0115471	0.54444	0.864588	4420	0.0462192	0.0120284	0.000123364	0.0130832	4792	0.025809	0.00833	0.0019462	0.0345561	9212	EPIC	Untargeted	Low
BMI		Peptide	prolylglycine	0.00079549	0.0171315	0.962967	0.986343	3461	0.0139144	0.0146394	0.341923	0.742915	4513	0.00837767	0.0111294	0.4516	0.746629	7974	EPIC	Untargeted	Low
BMI		Phosphatidylcholines	DiacylPC (C36:4)	0.0111927	0.0146021	0.443409	0.817246	4679	0.00380505	0.0139247	0.784665	0.950676	5221	0.00732356	0.0100772	0.467383	0.756462	9900	EPIC	Untargeted	Low
BMI		Phosphatidylcholines	DiacylPC (C38:6)	-0.0446506	0.0143358	0.00185298	0.0969481	4674	-0.0205439	0.0136757	0.133101	0.523334	5221	-0.0320295	0.00989531	0.00120864	0.025362	9895	EPIC	Untargeted	Low
BMI		Phosphatidylcholines	DiacylPC (C34:2)	-0.045246	0.0143924	0.00167853	0.0904036	4676	-0.0389677	0.0135525	0.00405256	0.110959	5221	-0.0419183	0.00986663	2.15214e-05	0.00153545	9897	EPIC	Untargeted	Low
BMI		Phosphatidylcholines	DiacylPC (C30:0)	-0.024234	0.0161961	0.134662	0.55621	3852	-0.0140236	0.0139893	0.316172	0.724684	5000	-0.0183863	0.0105868	0.082438	0.332944	8852	EPIC	Untargeted	Low
BMI		Phosphatidylcholines	DiacylPC (C34:1)	-0.0408662	0.0140894	0.00374336	0.13728	4652	-0.0433752	0.0132732	0.00109061	0.0541717	5221	-0.0421955	0.00966125	1.25679e-05	0.000986329	9873	EPIC	Untargeted	Low
BMI		Phosphatidylcholines	DiacylPC (C32:1)	-0.0195062	0.0143687	0.174675	0.597273	4527	-0.00696099	0.0132643	0.59975	0.886977	5221	-0.012733	0.00974634	0.191404	0.510474	9748	EPIC	Untargeted	Low
BMI		Phosphatidylcholines	DiacylPC (C32:0)	-0.00966379	0.014822	0.514441	0.852438	4632	-0.024728	0.0138497	0.0742461	0.403811	5221	-0.0177062	0.0101195	0.0801694	0.329408	9853	EPIC	Untargeted	Low
BMI		Phosphatidylcholines	DiacylPC (C38:4)	-0.00175259	0.0146688	0.904902	0.969454	4673	0.00190378	0.0138142	0.890393	0.978942	5215	0.000185199	0.0100566	0.985307	0.996729	9888	EPIC	Untargeted	Low
BMI		Phosphatidylcholines	DiacylPC (C40:6)	-0.055278	0.0141534	9.53034e-05	0.0138508	4678	-0.0388044	0.013513	0.00410018	0.110959	5221	-0.0466601	0.00977369	1.80556e-06	0.000192143	9899	EPIC	Untargeted	Low
BMI		Phosphatidylcholines	DiacylPC (C36:2)	-0.0687119	0.0146216	2.68692e-06	0.00105435	4565	-0.0482685	0.0134709	0.00034257	0.0263578	5217	-0.0576542	0.00990722	5.90551e-09	1.54488e-06	9782	EPIC	Untargeted	Low
BMI		Phosphatidylcholines	DiacylPC (C36:1)	-0.0528625	0.0146894	0.000323297	0.0281915	4477	-0.0457343	0.0133227	0.00060201	0.0381014	5220	-0.0489514	0.00986845	7.03486e-07	9.2016e-05	9697	EPIC	Untargeted	Low
BMI		Phosphatidylcholines	DiacylPC (C38:6)	-0.0181461	0.0153681	0.237763	0.662835	4234	-0.00117743	0.0138742	0.932372	0.988186	5053	-0.00879716	0.0102983	0.392976	0.707627	9287	EPIC	Untargeted	Low
BMI		Phosphatidylcholines	DiacylPC (C36:5)	-0.0324066	0.0149119	0.029816	0.33664	4564	-0.0125459	0.0137218	0.360599	0.758222	5202	-0.0216522	0.0100973	0.0320047	0.19501	9766	EPIC	Untargeted	Low
BMI		Phosphatidylcholines	DiacylPC (C35:2)	-0.0338289	0.0145819	0.0203877	0.308953	4680	-0.00997345	0.0136179	0.46397	0.817718	5221	-0.0210867	0.00995265	0.0341161	0.201025	9901	EPIC	Untargeted	Low
BMI		Phosphatidylcholines	DiacylPC (C35:1)	-0.0312851	0.0145621	0.0317344	0.343986	4676	-0.00847074	0.0136169	0.533918	0.853747	5221	-0.0191135	0.00994598	0.0546399	0.266675	9897	EPIC	Untargeted	Low
BMI		Phosphatidylcholines	DiacylPC (C34:4)	0.00598727	0.0146149	0.682067	0.920052	4679	0.0340019	0.0135891	0.012375	0.193492	5221	0.0210121	0.00995186	0.0347402	0.20316	9900	EPIC	Untargeted	Low
BMI		Phosphatidylcholines	DiacylPC (C32:2)	0.0120286	0.0144058	0.403771	0.798309	4681	0.0107038	0.0136332	0.432414	0.80545	5221	0.0113297	0.00990203	0.252547	0.583023	9902	EPIC	Untargeted	Low
BMI		Phosphatidylcholines	DiacylPC (C30:0)	-0.00307966	0.0146513	0.833523	0.956186	4676	-0.00607589	0.0136182	0.655501	0.907188	5220	-0.00468712	0.00997477	0.638428	0.85414	9896	EPIC	Untargeted	Low
BMI		Phosphatidylcholines	DiacylPC (C40:7)	-0.0543083	0.0139974	0.000105944	0.0146631	4681	-0.0190691	0.0133731	0.15395	0.551688	5221	-0.0358854	0.0096694	0.000206249	0.00767524	9902	EPIC	Untargeted	Low
BMI		Phosphatidylcholines	DiacylPC (C34:4)	-0.00259143	0.0160272	0.871559	0.959688	3549	0.0116246	0.0145814	0.425365	0.803627	4442	0.00518658	0.0107856	0.630602	0.849694	7991	EPIC	Untargeted	Low
BMI		Phosphatidylcholines	DiacylPC (C36:4)	0.0279256	0.0145749	0.0554251	0.410629	4681	0.0306692	0.0137869	0.0261568	0.270816	5221	0.0293735	0.0100158	0.00336009	0.05107	9902	EPIC	Untargeted	Low
BMI		Phosphatidylcholines	DiacylPC (C38:6)	-0.0284366	0.0142392	0.0458754	0.379779	4681	-0.0106214	0.013591	0.434543	0.80685	5221	-0.0191144	0.00983146	0.0518708	0.259619	9902	EPIC	Untargeted	Low
BMI		Phosphatidylcholines	DiacylPC (C36:5)	-0.0256542	0.0145964	0.078886	0.464166	4681	0.00957024	0.0137516	0.486499	0.829288	5221	-0.00699315	0.0100092	0.484756	0.771058	9902	EPIC	Untargeted	Low
BMI		Phosphatidylcholines	DiacylPC (C34:2)	0.0110661	0.014759	0.453422	0.822954	4681	-0.000930141	0.0137165	0.945938	0.989008	5221	0.00462936	0.0100474	0.644976	0.855897	9902	EPIC	Untargeted	Low
BMI		Phosphatidylcholines	DiacylPC (C34:1)	-0.00264327	0.0146066	0.856403	0.958386	4681	-0.00155935	0.0137457	0.909684	0.982718	5221	-0.00206843	0.0100102	0.836297	0.942455	9902	EPIC	Untargeted	Low
BMI		Phosphatidylcholines	DiacylPC (C32:1)	0.0191621	0.0144441	0.184692	0.607203	4681	0.0184899	0.0136049	0.174185	0.576342	5221	0.0188059	0.0099035	0.0575755	0.273188	9902	EPIC	Untargeted	Low
BMI		Phosphatidylcholines	DiacylPC (C34:0)	-0.0161032	0.0145865	0.269662	0.699619	4669	-0.0244324	0.0136391	0.0732956	0.400574	5213	-0.020547	0.00996242	0.0391644	0.218608	9882	EPIC	Untargeted	Low
BMI		Phosphatidylcholines	DiacylPC (C36:4)	0.0241973	0.0146921	0.0996326	0.493552	4681	-0.000424038	0.0138154	0.975515	0.996284	5218	0.0111302	0.0100646	0.268782	0.595919	9899	EPIC	Untargeted	Low
BMI		Phosphatidylcholines	DiacylPC (C33:2)	-0.0244803	0.0145598	0.0927601	0.481981	4681	-0.0124536	0.0135763	0.359025	0.758222	5221	-0.0180471	0.00992942	0.0691347	0.302099	9902	EPIC	Untargeted	Low
BMI		Phosphatidylcholines	DiacylPC (C38:4)	0.0163059	0.0145492	0.262456	0.68796	4681	0.0324175	0.0137398	0.0183423	0.230007	5221	0.0248222	0.0099894	0.0129603	0.110078	9902	EPIC	Untargeted	Low
BMI		Phosphatidylcholines	DiacylPC (C38:3)	0.0322163	0.014578	0.027159	0.335131	4680	0.0448897	0.0137551	0.00110757	0.0543261	5221	0.0389208	0.0100046	0.000100125	0.00431747	9901	EPIC	Untargeted	Low
BMI		Phosphatidylcholines	DiacylPC (C40:6)	-0.0223848	0.0141495	0.113713	0.526192	4681	0.00712849	0.0134056	0.594919	0.884148	5221	-0.00683197	0.00973158	0.482654	0.769524	9902	EPIC	Untargeted	Low
BMI		Phosphatidylcholines	DiacylPC (C40:5)	-0.0399923	0.014541	0.00597672	0.17992	4680	-0.00740708	0.0137743	0.590776	0.881714	5221	-0.0228181	0.00999997	0.0225002	0.155994	9901	EPIC	Untargeted	Low
BMI		Phosphatidylcholines	DiacylPC (C40:5)	0.00485868	0.0147253	0.74145	0.939199	4553	0.0251065	0.0138857	0.0706522	0.394641	5208	0.0155762	0.0101025	0.123116	0.40762	9761	EPIC	Untargeted	Low
BMI		Phosphatidylcholines	DiacylPC (C36:2)	-0.00467016	0.014705	0.75081	0.941118	4681	-0.0030091	0.0136477	0.825503	0.962435	5221	-0.00377777	0.0100033	0.705689	0.892265	9902	EPIC	Untargeted	Low
BMI		Phosphatidylcholines	DiacylPC (C38:3)	-0.00587253	0.0169309	0.728723	0.938397	3445	0.0138083	0.0147202	0.348265	0.748725	4637	0.00533586	0.0111087	0.630991	0.849694	8082	EPIC	Untargeted	Low
BMI		Phosphatidylcholines	DiacylPC (C36:1)	-0.026123	0.0146314	0.0742613	0.451908	4681	-0.00758661	0.0137248	0.580448	0.87502	5221	-0.0162628	0.0100101	0.10424	0.378584	9902	EPIC	Untargeted	Low
BMI		Phosphatidylcholines	DiacylPC (C36:4)	-0.0323124	0.0147206	0.02821	0.33664	4671	-0.0342744	0.0137677	0.012824	0.196377	5220	-0.0333589	0.0100552	0.000908063	0.0212098	9891	EPIC	Untargeted	Low
BMI		Phosphatidylcholines	DiacylPC (C32:0)	0.00378739	0.0144541	0.79331	0.947584	4681	0.00464453	0.0135618	0.732009	0.935488	5221	0.00424323	0.00989003	0.667893	0.866934	9902	EPIC	Untargeted	Low
BMI		Phosphatidylcholines	arachidonoylcholine	0.00504403	0.0143821	0.725817	0.938397	4662	-0.0118868	0.0137061	0.38584	0.775236	5219	-0.00382858	0.00992204	0.699596	0.890436	9881	EPIC	Untargeted	Low
BMI		Phosphatidylcholines	choline	0.0308243	0.0140202	0.027958	0.336525	4681	0.00613586	0.013627	0.652534	0.907188	5221	0.0181291	0.00977182	0.063562	0.289012	9902	EPIC	Untargeted	Low
BMI		Phosphatidylcholines	choline phosphate	-0.0282473	0.014159	0.0460995	0.380031	4674	-0.0302921	0.0134754	0.0246202	0.262767	5219	-0.0293203	0.00976125	0.0026668	0.0441541	9893	EPIC	Untargeted	Low
BMI		Phosphatidylcholines	dihomo-linolenoyl-choline	0.0331919	0.0148985	0.0259406	0.330197	4349	-0.00876535	0.0137259	0.523113	0.848032	5192	0.0104974	0.0100948	0.298395	0.628042	9541	EPIC	Untargeted	Low
BMI		Phosphatidylcholines	docosahexaenoylcholine	-0.0101191	0.0144269	0.483084	0.839919	4529	-0.0249574	0.0136372	0.067292	0.388892	5203	-0.0179555	0.00991035	0.0700186	0.30393	9732	EPIC	Untargeted	Low
BMI		Phosphatidylcholines	eicosapentaenoylcholine	6.55231e-06	0.0171149	0.999695	0.999902	3428	-0.00486091	0.014931	0.744775	0.937678	4449	-0.00275734	0.0112512	0.806402	0.928464	7877	EPIC	Untargeted	Low
BMI		Phosphatidylcholines	glycerophosphoethanolamine	-0.00357643	0.014404	0.803918	0.949734	4681	-0.0191424	0.0137787	0.164808	0.562842	5221	-0.0117046	0.00995673	0.239774	0.568504	9902	EPIC	Untargeted	Low
BMI		Phosphatidylcholines	glycerophosphorylcholine (GPC)	-0.00180026	0.0145477	0.90152	0.969241	4681	-0.020325	0.0137844	0.140408	0.534294	5221	-0.0115614	0.010006	0.247908	0.578589	9902	EPIC	Untargeted	Low
BMI		Phosphatidylcholines	oleoylcholine	-0.00658857	0.0143798	0.646842	0.908464	4665	-0.0268164	0.0136802	0.0500219	0.354037	5220	-0.0172065	0.00991145	0.0825605	0.332957	9885	EPIC	Untargeted	Low
BMI		Phosphatidylcholines	DiacylPC (C38:5)	-0.0200254	0.0146398	0.171419	0.596847	4680	-0.0197509	0.0138277	0.15325	0.55057	5220	-0.0198803	0.0100525	0.0479688	0.249537	9900	EPIC	Untargeted	Low
BMI		Phosphatidylcholines	phosphoethanolamine	-0.000678954	0.0152274	0.964438	0.986856	4198	-0.0293741	0.0138742	0.0342931	0.3017	5119	-0.016358	0.0102556	0.110707	0.388912	9317	EPIC	Untargeted	Low
BMI		Phosphatidylcholines	LysoPC (C16:0)	-0.0552096	0.0391503	0.158946	0.60718	686	-0.055161	0.0402169	0.170662	0.581647	670	-0.0538795	0.0278716	0.05343	0.286774	1356	Fenland	Untargeted	Low
BMI		Phosphatidylcholines	LysoPC (C16:0)	-0.0718197	0.0416545	0.0851375	0.497646	686	-0.0309968	0.0380109	0.4151	0.798567	670	-0.0519992	0.0279276	0.062832	0.314105	1356	Fenland	Untargeted	Low
BMI		Phosphatidylcholines	LysoPC (C16:0)	-0.0151961	0.0409095	0.710416	0.948198	686	-0.0857665	0.0394037	0.0298661	0.286908	670	-0.0524198	0.0281886	0.0631599	0.314633	1356	Fenland	Untargeted	Low
BMI		Phosphatidylcholines	LysoPC (C18:3)	-0.0013567	0.0399178	0.972898	0.999162	686	-0.0284256	0.0397355	0.474635	0.829148	670	-0.0152699	0.027978	0.585307	0.855707	1356	Fenland	Untargeted	Low
BMI		Phosphatidylcholines	LysoPC (C18:2)	-0.0473483	0.0393682	0.229515	0.701172	686	-0.0185654	0.0403516	0.645603	0.909999	670	-0.0318485	0.0280113	0.255748	0.584566	1356	Fenland	Untargeted	Low
BMI		Phosphatidylcholines	LysoPC (C18:2)	-0.0347262	0.0404605	0.391048	0.808276	686	-0.0774088	0.0405065	0.0564381	0.37887	670	-0.0563083	0.0283964	0.0475785	0.273866	1356	Fenland	Untargeted	Low
BMI		Phosphatidylcholines	LysoPC (C18:1)	-0.034605	0.0406573	0.394996	0.811483	686	-0.0617698	0.0394945	0.118298	0.50531	670	-0.0500855	0.0281566	0.0754956	0.34596	1356	Fenland	Untargeted	Low
BMI		Phosphatidylcholines	LysoPC (C18:0)	-0.0038125	0.0405363	0.925096	0.999162	686	-0.113124	0.0390922	0.0039331	0.133911	670	-0.060887	0.0279844	0.0297484	0.225562	1356	Fenland	Untargeted	Low
BMI		Phosphatidylcholines	LysoPC (C20:4)	-0.0196195	0.0417887	0.63887	0.933568	686	-0.0309324	0.0386412	0.42371	0.799165	670	-0.0286279	0.0282012	0.310228	0.643975	1356	Fenland	Untargeted	Low
BMI		Phosphatidylcholines	DiacylPC (C32:2)	-0.0341992	0.0417699	0.413219	0.821771	686	0.037059	0.0401833	0.356738	0.762765	670	0.0014115	0.0288086	0.96093	0.988919	1356	Fenland	Untargeted	Low
BMI		Phosphatidylcholines	Alkylacyl PC (C33:2)	-0.103133	0.038496	0.0075644	0.156941	686	0.0026182	0.0410596	0.949177	0.988442	670	-0.0564482	0.0277798	0.0423518	0.263912	1356	Fenland	Untargeted	Low
BMI		Phosphatidylcholines	DiacylPC (C32:0)	-0.0938707	0.0420288	0.0258463	0.297123	686	-0.0442129	0.0392991	0.260985	0.678705	670	-0.0675072	0.0285778	0.0183078	0.16861	1356	Fenland	Untargeted	Low
BMI		Phosphatidylcholines	Alkylacyl PC (C34:2)	-0.0952111	0.0424689	0.0252944	0.294814	686	-0.0517258	0.040319	0.199975	0.612911	670	-0.0723453	0.0290287	0.0128156	0.139602	1356	Fenland	Untargeted	Low
BMI		Phosphatidylcholines	Alkenyl PC (C34:0)	-0.0598679	0.0428001	0.162342	0.60718	686	-0.062392	0.0417869	0.135892	0.535809	670	-0.0609218	0.0296853	0.0403388	0.261658	1356	Fenland	Untargeted	Low
BMI		Phosphatidylcholines	DiacylPC (C34:4)	-0.0250212	0.0414204	0.545996	0.902474	686	0.10779	0.0404023	0.0078208	0.167792	670	0.0395191	0.028819	0.170516	0.496364	1356	Fenland	Untargeted	Low
BMI		Phosphatidylcholines	DiacylPC (C34:3)	0.0185801	0.0428708	0.664865	0.942557	686	0.0636543	0.041995	0.130063	0.525823	670	0.0415949	0.0298395	0.163562	0.485543	1356	Fenland	Untargeted	Low
BMI		Phosphatidylcholines	DiacylPC (C34:2)	-0.0489934	0.0417352	0.240848	0.713849	686	-0.0495259	0.041642	0.234743	0.65459	670	-0.0464238	0.0291856	0.111926	0.412976	1356	Fenland	Untargeted	Low
BMI		Phosphatidylcholines	Alkylacyl PC (C35:2)	-0.055416	0.0415199	0.182433	0.634236	686	-0.0325186	0.0379648	0.392008	0.790717	670	-0.0425497	0.0278926	0.127375	0.429476	1356	Fenland	Untargeted	Low
BMI		Phosphatidylcholines	DiacylPC (C30:0)	-0.0402496	0.040673	0.322731	0.766237	686	0.0215825	0.0403901	0.59328	0.889147	670	-0.0116554	0.0284518	0.682126	0.89419	1356	Fenland	Untargeted	Low
BMI		Phosphatidylcholines	DiacylPC (C34:1)	-0.107231	0.0418177	0.0105564	0.190524	686	0.0298917	0.0393209	0.447409	0.811439	670	-0.0358106	0.0285474	0.209907	0.530853	1356	Fenland	Untargeted	Low
BMI		Phosphatidylcholines	Alkenyl PC (C36:4)	-0.117258	0.0413208	0.0046808	0.12106	686	0.008862	0.0377151	0.814304	0.958287	670	-0.049355	0.0277895	0.075955	0.347223	1356	Fenland	Untargeted	Low
BMI		Phosphatidylcholines	Alkylacyl PC (C36:4)	-0.0809157	0.0409411	0.0485202	0.402053	686	-0.0038885	0.0384558	0.91949	0.983109	670	-0.0402936	0.027904	0.148971	0.462593	1356	Fenland	Untargeted	Low
BMI		Phosphatidylcholines	Alkenyl PC (C36:2)	-0.0917915	0.0431113	0.0336037	0.344803	686	-0.0422931	0.0403213	0.29461	0.708565	670	-0.064478	0.0292291	0.0275564	0.214887	1356	Fenland	Untargeted	Low
BMI		Phosphatidylcholines	DiacylPC (C35:2)	-0.0528055	0.0404483	0.192169	0.645725	686	-0.11861	0.0418849	0.0047705	0.138565	670	-0.083179	0.0288779	0.0040353	0.0651166	1356	Fenland	Untargeted	Low
BMI		Phosphatidylcholines	Alkylacyl PC (C36:2)	-0.0551588	0.0431939	0.202043	0.659934	686	-0.0680502	0.0409284	0.096858	0.466502	670	-0.0615045	0.0295041	0.0372939	0.251467	1356	Fenland	Untargeted	Low
BMI		Phosphatidylcholines	DiacylPC (C36:6)	-0.0348013	0.0428872	0.417389	0.826028	686	0.0708374	0.0421958	0.0936723	0.46031	670	0.0149555	0.0299432	0.617535	0.865435	1356	Fenland	Untargeted	Low
BMI		Phosphatidylcholines	DiacylPC (C36:5)	-0.0694423	0.0425079	0.102806	0.545219	686	0.0568729	0.0399171	0.154698	0.566086	670	-0.0053006	0.0289583	0.854793	0.954028	1356	Fenland	Untargeted	Low
BMI		Phosphatidylcholines	DiacylPC (C36:4)	-0.0630399	0.0410734	0.125303	0.575881	686	0.0118102	0.0390563	0.762451	0.951252	670	-0.023501	0.0282034	0.404842	0.733533	1356	Fenland	Untargeted	Low
BMI		Phosphatidylcholines	DiacylPC (C36:3)	-0.0090585	0.0414382	0.827026	0.976657	686	0.006091	0.0424099	0.885844	0.978991	670	-0.0007028	0.0293659	0.980909	0.991943	1356	Fenland	Untargeted	Low
BMI		Phosphatidylcholines	DiacylPC (C36:2)	-0.0327333	0.0408228	0.42293	0.826596	686	-0.069542	0.0411329	0.0913763	0.455194	670	-0.0492584	0.028718	0.0865313	0.365837	1356	Fenland	Untargeted	Low
BMI		Phosphatidylcholines	DiacylPC (C36:1)	-0.0897188	0.0405446	0.0272448	0.30618	686	0.0036389	0.0393959	0.926434	0.985686	670	-0.0424789	0.0280906	0.130716	0.434491	1356	Fenland	Untargeted	Low
BMI		Phosphatidylcholines	Alkylacyl PC (C38:7)	-0.101435	0.0405961	0.0127055	0.214178	686	0.0111786	0.0395566	0.777575	0.95709	670	-0.0446171	0.0281894	0.113712	0.414393	1356	Fenland	Untargeted	Low
BMI		Phosphatidylcholines	Alkenyl PC (C38:5)	-0.0421704	0.0397225	0.288788	0.744027	686	-0.0366841	0.0405035	0.365427	0.769343	670	-0.0392228	0.0281764	0.164141	0.486169	1356	Fenland	Untargeted	Low
BMI		Phosphatidylcholines	DiacylPC (C37:5)	-0.0602839	0.0418636	0.150332	0.598872	686	-0.0123293	0.0403369	0.759962	0.950529	670	-0.0376032	0.0288744	0.193037	0.516288	1356	Fenland	Untargeted	Low
BMI		Phosphatidylcholines	Alkenyl PC (C38:4)	-0.0644594	0.0404555	0.111555	0.547346	686	-0.0362812	0.0390415	0.353077	0.759236	670	-0.0482878	0.0279039	0.0837714	0.362753	1356	Fenland	Untargeted	Low
BMI		Phosphatidylcholines	DiacylPC (C37:4)	-0.0697922	0.0397909	0.0798921	0.488143	686	-0.0551335	0.0406352	0.175315	0.587329	670	-0.063638	0.0282593	0.0244879	0.206398	1356	Fenland	Untargeted	Low
BMI		Phosphatidylcholines	Alkylacyl PC (C38:4)	-0.0577976	0.0409969	0.159061	0.60718	686	-0.0491831	0.0389105	0.206678	0.620362	670	-0.0525426	0.0280614	0.0613674	0.311275	1356	Fenland	Untargeted	Low
BMI		Phosphatidylcholines	DiacylPC (C32:0)	-0.0862886	0.0425253	0.0428419	0.380011	686	-0.0553895	0.0402084	0.16881	0.581647	670	-0.0704752	0.0290954	0.0155584	0.154767	1356	Fenland	Untargeted	Low
BMI		Phosphatidylcholines	DiacylPC (C38:3)	-0.0049352	0.0411641	0.904605	0.990402	686	-0.0550102	0.0389279	0.158093	0.57404	670	-0.0294249	0.0280697	0.294698	0.625384	1356	Fenland	Untargeted	Low
BMI		Phosphatidylcholines	DiacylPC (C40:2)	0.0027919	0.0408226	0.945494	0.999162	686	-0.0964714	0.0407996	0.0183442	0.244697	670	-0.0446395	0.0287108	0.12023	0.421711	1356	Fenland	Untargeted	Low
BMI		Phosphatidylcholines	DiacylPC (C38:3)	0.0023255	0.0401943	0.953881	0.999162	686	0.08783	0.0392463	0.0255617	0.278962	670	0.0434758	0.0279103	0.119541	0.421071	1356	Fenland	Untargeted	Low
BMI		Phosphatidylcholines	Alkenyl PC (C40:7)	-0.0651893	0.040721	0.109876	0.547346	686	-0.0304629	0.0389023	0.433874	0.803199	670	-0.0487772	0.0280034	0.0817679	0.357547	1356	Fenland	Untargeted	Low
BMI		Phosphatidylcholines	Alkylacyl PC (C40:7)	-0.115934	0.0417056	0.0055915	0.13363	686	-0.0698199	0.0393283	0.0763112	0.430076	670	-0.0925407	0.0284281	0.0011612	0.0337284	1356	Fenland	Untargeted	Low
BMI		Phosphatidylcholines	Alkylacyl PC (C40:5)	-0.0729844	0.041168	0.0767088	0.481591	686	-0.103669	0.039403	0.0087137	0.176897	670	-0.0871761	0.0282387	0.0020626	0.0463594	1356	Fenland	Untargeted	Low
BMI		Phosphatidylcholines	DiacylPC (C40:7)	-0.0146111	0.041299	0.723609	0.949491	686	-0.0041428	0.0408456	0.919244	0.983109	670	-0.011569	0.0288113	0.688082	0.898409	1356	Fenland	Untargeted	Low
BMI		Phosphatidylcholines	DiacylPC (C40:6)	-0.0659716	0.0416805	0.11394	0.553005	686	-0.0526985	0.0393503	0.180965	0.593657	670	-0.0601807	0.0284329	0.0344786	0.243567	1356	Fenland	Untargeted	Low
BMI		Phosphatidylcholines	DiacylPC (C38:7)	-0.018138	0.0404633	0.654111	0.93992	686	0.0603667	0.0404939	0.136506	0.535809	670	0.0174567	0.0284024	0.53891	0.830392	1356	Fenland	Untargeted	Low
BMI		Phosphatidylcholines	DiacylPC (C40:5)	-0.0173476	0.040552	0.668945	0.942975	686	-0.0048358	0.039058	0.901504	0.981805	670	-0.0120735	0.0280181	0.666599	0.89071	1356	Fenland	Untargeted	Low
BMI		Phosphatidylcholines	DiacylPC (C38:6)	-0.0929608	0.0422955	0.0282985	0.312442	686	-0.075161	0.0398665	0.0598294	0.384835	670	-0.0835995	0.0288515	0.0038216	0.0638512	1356	Fenland	Untargeted	Low
BMI		Phosphatidylcholines	Alkenyl PC (C42:3)	-0.0484632	0.0392698	0.217596	0.689296	686	-0.0288778	0.0410844	0.482374	0.834892	670	-0.0414953	0.0280988	0.139973	0.447914	1356	Fenland	Untargeted	Low
BMI		Phosphatidylcholines	DiacylPC (C42:10)	-0.0276727	0.0402723	0.492232	0.878437	686	-0.0217427	0.0395013	0.582213	0.885751	670	-0.0217051	0.0278908	0.436578	0.754712	1356	Fenland	Untargeted	Low
BMI		Phosphatidylcholines	Alkylacyl PC (C42:3)	-0.0555933	0.0394885	0.159643	0.60718	686	-0.0337741	0.0411053	0.411576	0.798567	670	-0.0457891	0.028293	0.105814	0.404579	1356	Fenland	Untargeted	Low
BMI		Phosphatidylcholines	DiacylPC (C44:9)	-0.0001468	0.039488	0.997035	0.999162	686	0.0009482	0.0405054	0.98133	0.994838	670	-0.0032302	0.0280141	0.90822	0.977048	1356	Fenland	Untargeted	Low
BMI		Phosphatidylcholines	DiacylPC (C42:8)	-0.0870464	0.0390051	0.0259668	0.297123	686	0.0185896	0.0404115	0.645663	0.909999	670	-0.0383872	0.0279052	0.169166	0.494257	1356	Fenland	Untargeted	Low
BMI		Phosphatidylcholines	DiacylPC (C38:5)	-0.0465941	0.0413457	0.260171	0.723634	686	0.011297	0.0398837	0.777076	0.95709	670	-0.017593	0.0285754	0.538217	0.830392	1356	Fenland	Untargeted	Low
BMI		Phosphatidylcholines	DiacylPC (C42:5)	0.031902	0.0411631	0.438604	0.843263	686	-0.0342059	0.0384235	0.373668	0.776112	670	-0.0019855	0.0279585	0.943395	0.982963	1356	Fenland	Untargeted	Low
BMI		Phosphatidylcholines	DiacylPC (C44:6)	-0.0588039	0.0398299	0.140313	0.597938	686	-0.0354171	0.0409907	0.387888	0.787388	670	-0.0482496	0.0282554	0.0879378	0.366983	1356	Fenland	Untargeted	Low
BMI		Phosphatidylcholines	Alkenyl PC (C44:5)	-0.0705984	0.0413072	0.0878943	0.505928	686	-0.0479187	0.0398853	0.230026	0.653065	670	-0.0605645	0.028473	0.0335952	0.24117	1356	Fenland	Untargeted	Low
BMI		Phosphatidylcholines	Alkylacyl PC (C44:5)	-0.0505148	0.0410462	0.218874	0.689904	686	-0.0161583	0.0401434	0.687437	0.926629	670	-0.0336865	0.0285156	0.237679	0.565935	1356	Fenland	Untargeted	Low
BMI		Phosphatidylcholines	DiacylPC (C38:4)	0.0011988	0.0405734	0.976438	0.999162	686	0.0087535	0.0388527	0.821816	0.958287	670	0.0055919	0.0279122	0.841246	0.94778	1356	Fenland	Untargeted	Low
BMI		Phosphatidylcholines	LysoPC (C14:0)	-0.0337784	0.0147981	0.0224988	0.281309	4621	0.0308754	0.0147977	0.0369871	0.317417	4696	-0.001	0.0104559	0.923811	0.980219	9317	Fenland	Targeted	Low
BMI		Phosphatidylcholines	LysoPC (C16:0)	-0.0092812	0.0148027	0.530691	0.897762	4621	0.005915	0.0149176	0.691744	0.92742	4696	-0.0017842	0.0104933	0.864988	0.956706	9317	Fenland	Targeted	Low
BMI		Phosphatidylcholines	LysoPC (C16:1)	-0.0903401	0.0147525	9.91e-10	9.35504e-07	4621	-0.0582714	0.0146874	7.37e-05	0.0156494	4696	-0.0740799	0.0104002	1.14e-12	1.07616e-09	9317	Fenland	Targeted	Low
BMI		Phosphatidylcholines	LysoPC (C17:0)	-0.0674796	0.0151327	8.42e-06	0.0015897	4621	-0.0374746	0.0149099	0.011991	0.203955	4696	-0.0523931	0.0106073	7.98e-07	9.499e-05	9317	Fenland	Targeted	Low
BMI		Phosphatidylcholines	LysoPC (C18:0)	-0.0958678	0.0152055	3.16e-10	5.96608e-07	4621	-0.0900071	0.0151212	2.84e-09	2.68096e-06	4696	-0.0933114	0.0107133	3.56e-18	6.72128e-15	9317	Fenland	Targeted	Low
BMI		Phosphatidylcholines	LysoPC (C18:1)	-0.0524047	0.0155585	0.0007627	0.0496544	4621	-0.0441014	0.0153975	0.0041994	0.133911	4696	-0.0481189	0.0109304	1.08e-05	0.00101952	9317	Fenland	Targeted	Low
BMI		Phosphatidylcholines	LysoPC (C18:2)	0.0036623	0.0148345	0.805016	0.972406	4621	0.0087334	0.0146488	0.551079	0.868548	4696	0.0063977	0.0104016	0.538524	0.830392	9317	Fenland	Targeted	Low
BMI		Phosphatidylcholines	LysoPC (C20:3)	-0.0666589	0.0152618	1.28e-05	0.00201387	4621	-0.0265953	0.0150622	0.0775127	0.431841	4696	-0.0465538	0.0107103	1.4e-05	0.00120145	9317	Fenland	Targeted	Low
BMI		Phosphatidylcholines	LysoPC (C20:4)	-0.0811468	0.0150562	7.42e-08	4.66965e-05	4621	-0.063365	0.0148571	2.04e-05	0.00550217	4696	-0.0725159	0.0105617	7.03e-12	3.31816e-09	9317	Fenland	Targeted	Low
BMI		Phosphatidylcholines	LysoPC (C24:0)	-0.0311306	0.0153796	0.0430124	0.380011	4621	-0.0121196	0.0154204	0.43194	0.803199	4696	-0.0215618	0.010876	0.0474513	0.273866	9317	Fenland	Targeted	Low
BMI		Phosphatidylcholines	LysoPC (C26:0)	0.0093764	0.0147742	0.525691	0.893487	4621	0.0121021	0.0147309	0.411377	0.798567	4696	0.0108274	0.0104152	0.298566	0.631236	9317	Fenland	Targeted	Low
BMI		Phosphatidylcholines	LysoPC (C26:1)	0.0301911	0.0147121	0.0402144	0.374014	4621	0.0166245	0.0147245	0.258941	0.677119	4696	0.0235812	0.0103889	0.0232405	0.197649	9317	Fenland	Targeted	Low
BMI		Phosphatidylcholines	LysoPC (C28:0)	0.0137662	0.0147302	0.350069	0.784964	4621	0.0083963	0.0146887	0.567609	0.877476	4696	0.0112578	0.0103857	0.278405	0.606743	9317	Fenland	Targeted	Low
BMI		Phosphatidylcholines	LysoPC (C28:1)	-0.003145	0.0149302	0.83317	0.97707	4621	0.0015716	0.0146731	0.914708	0.983109	4696	-0.0007793	0.0104464	0.940536	0.982276	9317	Fenland	Targeted	Low
BMI		Phosphatidylcholines	DiacylPC (C24:0)	0.0104141	0.0147372	0.479819	0.871056	4621	0.0110606	0.0147506	0.453389	0.816639	4696	0.0111762	0.0104086	0.282962	0.611951	9317	Fenland	Targeted	Low
BMI		Phosphatidylcholines	DiacylPC (C26:0)	-0.001657	0.0146293	0.909826	0.993494	4621	-0.0078125	0.014789	0.597342	0.890822	4696	-0.0044656	0.0103867	0.667256	0.890933	9317	Fenland	Targeted	Low
BMI		Phosphatidylcholines	DiacylPC (C28:1)	-0.0002513	0.015164	0.98678	0.999162	4621	0.0097637	0.0152448	0.521903	0.85312	4696	0.0046083	0.0107366	0.667775	0.890996	9317	Fenland	Targeted	Low
BMI		Phosphatidylcholines	DiacylPC (C30:0)	-0.035451	0.015034	0.0184127	0.257505	4621	0.0159889	0.0149748	0.2857	0.700522	4696	-0.0093634	0.0106018	0.377157	0.706761	9317	Fenland	Targeted	Low
BMI		Phosphatidylcholines	DiacylPC (C32:0)	-0.0240535	0.0148974	0.106464	0.547346	4621	0.0292911	0.0148496	0.048609	0.351624	4696	0.0025569	0.0105115	0.807819	0.938797	9317	Fenland	Targeted	Low
BMI		Phosphatidylcholines	DiacylPC (C32:1)	0.0183685	0.0149378	0.218884	0.689904	4621	0.0522905	0.0149666	0.0004806	0.0452581	4696	0.0351269	0.0105624	0.0008856	0.0290492	9317	Fenland	Targeted	Low
BMI		Phosphatidylcholines	DiacylPC (C32:2)	-0.0336159	0.0148607	0.0237398	0.287312	4621	0.0274046	0.0148882	0.06573	0.40628	4696	-0.003018	0.0105159	0.774123	0.928554	9317	Fenland	Targeted	Low
BMI		Phosphatidylcholines	DiacylPC (C32:3)	0.0005353	0.0150101	0.971552	0.999162	4621	0.0325928	0.0152089	0.0321638	0.297673	4696	0.0164112	0.0106752	0.124248	0.425736	9317	Fenland	Targeted	Low
BMI		Phosphatidylcholines	DiacylPC (C34:1)	-0.0098703	0.0147662	0.503888	0.880872	4621	0.034096	0.0149195	0.022338	0.260446	4696	0.0115584	0.0104828	0.27023	0.599044	9317	Fenland	Targeted	Low
BMI		Phosphatidylcholines	DiacylPC (C34:2)	-0.0350186	0.0147908	0.0179454	0.256669	4621	0.00906	0.0148053	0.540608	0.863508	4696	-0.0132434	0.0104566	0.205361	0.527513	9317	Fenland	Targeted	Low
BMI		Phosphatidylcholines	DiacylPC (C34:3)	-0.0139914	0.0149866	0.350562	0.784964	4621	0.0343283	0.0150718	0.0227921	0.262387	4696	0.0098649	0.0106218	0.353046	0.684043	9317	Fenland	Targeted	Low
BMI		Phosphatidylcholines	DiacylPC (C34:4)	-0.0215924	0.014881	0.146847	0.597938	4621	0.0376163	0.0149062	0.011651	0.199974	4696	0.0084368	0.0105253	0.422821	0.746956	9317	Fenland	Targeted	Low
BMI		Phosphatidylcholines	DiacylPC (C36:0)	-0.0514706	0.0148175	0.0005182	0.0425375	4621	-0.0065512	0.0150189	0.662714	0.916877	4696	-0.0291372	0.010535	0.0056906	0.083849	9317	Fenland	Targeted	Low
BMI		Phosphatidylcholines	DiacylPC (C36:1)	-0.0096763	0.0148773	0.515462	0.88876	4621	0.0423789	0.0148635	0.0043746	0.133911	4696	0.0161486	0.0104985	0.124038	0.425736	9317	Fenland	Targeted	Low
BMI		Phosphatidylcholines	DiacylPC (C36:2)	-0.0214842	0.0147942	0.146512	0.597938	4621	0.0139044	0.0148703	0.349813	0.754796	4696	-0.0038737	0.0104823	0.711731	0.905011	9317	Fenland	Targeted	Low
BMI		Phosphatidylcholines	DiacylPC (C36:3)	-0.0115186	0.0147243	0.43409	0.838389	4621	0.0353366	0.0148126	0.0170919	0.240817	4696	0.0117884	0.0104367	0.258708	0.587563	9317	Fenland	Targeted	Low
BMI		Phosphatidylcholines	DiacylPC (C36:4)	-0.0177891	0.0148326	0.230465	0.701804	4621	0.0320946	0.0147811	0.0299571	0.286908	4696	0.0075987	0.0104645	0.467774	0.777923	9317	Fenland	Targeted	Low
BMI		Phosphatidylcholines	DiacylPC (C36:5)	-0.0223523	0.0151604	0.140447	0.597938	4621	0.0419342	0.0150363	0.0053109	0.147568	4696	0.0101145	0.0106697	0.343174	0.67866	9317	Fenland	Targeted	Low
BMI		Phosphatidylcholines	DiacylPC (C36:6)	-0.0346646	0.0151687	0.0223427	0.281309	4621	0.0237088	0.0150607	0.115504	0.500166	4696	-0.0052324	0.0106791	0.62417	0.869693	9317	Fenland	Targeted	Low
BMI		Phosphatidylcholines	DiacylPC (C38:0)	-0.0432008	0.0149378	0.0038455	0.108363	4621	-0.0033559	0.0150276	0.823299	0.958287	4696	-0.023536	0.0105781	0.0261065	0.208116	9317	Fenland	Targeted	Low
BMI		Phosphatidylcholines	DiacylPC (C38:1)	-0.0084029	0.0148004	0.570232	0.910072	4621	-0.0149797	0.01481	0.311851	0.727219	4696	-0.0117953	0.0104589	0.259442	0.587563	9317	Fenland	Targeted	Low
BMI		Phosphatidylcholines	DiacylPC (C38:3)	0.0374815	0.0149133	0.011995	0.204023	4621	0.0709655	0.0147947	1.66e-06	0.000626816	4696	0.0544508	0.0104911	2.15e-07	3.69018e-05	9317	Fenland	Targeted	Low
BMI		Phosphatidylcholines	DiacylPC (C38:4)	0.0028754	0.0148993	0.846975	0.980091	4621	0.0428258	0.0148074	0.0038435	0.133911	4696	0.0233731	0.0104938	0.0259493	0.208116	9317	Fenland	Targeted	Low
BMI		Phosphatidylcholines	DiacylPC (C38:5)	-0.0261527	0.0150752	0.0828414	0.495184	4621	0.0317915	0.0149042	0.0329725	0.302195	4696	0.003202	0.0105932	0.762454	0.925785	9317	Fenland	Targeted	Low
BMI		Phosphatidylcholines	DiacylPC (C38:6)	-0.0294955	0.015152	0.0516385	0.405039	4621	0.0098656	0.0148799	0.507354	0.847686	4696	-0.0094616	0.0106016	0.372161	0.704755	9317	Fenland	Targeted	Low
BMI		Phosphatidylcholines	DiacylPC (C40:1)	-0.0107209	0.0149936	0.474626	0.866629	4621	-0.0038028	0.0145917	0.794404	0.958287	4696	-0.0065161	0.0104445	0.532724	0.828487	9317	Fenland	Targeted	Low
BMI		Phosphatidylcholines	DiacylPC (C40:2)	-0.0010529	0.0148308	0.943407	0.999162	4621	0.0169901	0.0147914	0.250762	0.671394	4696	0.0079366	0.0104633	0.448157	0.765937	9317	Fenland	Targeted	Low
BMI		Phosphatidylcholines	DiacylPC (C40:3)	0.0022687	0.014778	0.877997	0.989608	4621	0.0034412	0.0146979	0.814896	0.958287	4696	0.0030578	0.0104125	0.769022	0.925785	9317	Fenland	Targeted	Low
BMI		Phosphatidylcholines	DiacylPC (C40:4)	0.0054643	0.0147651	0.711337	0.948198	4621	0.0054868	0.014814	0.711117	0.937021	4696	0.0050211	0.0104455	0.630747	0.874629	9317	Fenland	Targeted	Low
BMI		Phosphatidylcholines	DiacylPC (C40:5)	-4.86e-05	0.0149827	0.997414	0.999162	4621	0.0344389	0.014947	0.0212621	0.260003	4696	0.0172555	0.0105679	0.10254	0.397525	9317	Fenland	Targeted	Low
BMI		Phosphatidylcholines	DiacylPC (C40:6)	-0.0068004	0.0152573	0.655825	0.93992	4621	0.0351917	0.0149705	0.0187781	0.247923	4696	0.0146172	0.0106724	0.170839	0.496364	9317	Fenland	Targeted	Low
BMI		Phosphatidylcholines	DiacylPC (C42:0)	-0.012455	0.0148934	0.403043	0.81822	4621	-0.0006757	0.0151244	0.964369	0.991562	4696	-0.0065357	0.010602	0.537609	0.830392	9317	Fenland	Targeted	Low
BMI		Phosphatidylcholines	DiacylPC (C42:1)	-0.0159479	0.0150715	0.290045	0.744027	4621	-0.0225424	0.0148431	0.128905	0.522579	4696	-0.019058	0.0105647	0.0712742	0.33391	9317	Fenland	Targeted	Low
BMI		Phosphatidylcholines	DiacylPC (C42:2)	9.31e-05	0.0149907	0.995045	0.999162	4621	0.0270352	0.0147175	0.0662834	0.40628	4696	0.0137877	0.0104898	0.188749	0.514514	9317	Fenland	Targeted	Low
BMI		Phosphatidylcholines	DiacylPC (C42:4)	0.0022174	0.014976	0.882299	0.989608	4621	0.0437079	0.0147954	0.0031514	0.123955	4696	0.0234528	0.0105179	0.025786	0.208116	9317	Fenland	Targeted	Low
BMI		Phosphatidylcholines	DiacylPC (C42:5)	-0.0033246	0.0150606	0.8253	0.976657	4621	-0.016677	0.0149753	0.265497	0.684606	4696	-0.0099342	0.0106081	0.349053	0.683962	9317	Fenland	Targeted	Low
BMI		Phosphatidylcholines	DiacylPC (C42:6)	-0.0160201	0.0150702	0.287824	0.743583	4621	0.0089212	0.0147215	0.544549	0.867602	4696	-0.0033898	0.0105177	0.74724	0.923004	9317	Fenland	Targeted	Low
BMI		Phosphatidylcholines	Alkylacyl PC (C30:0)	-0.0496903	0.0148365	0.0008171	0.0514228	4621	-0.0127264	0.0149794	0.395595	0.792991	4696	-0.031039	0.0105302	0.0032104	0.0582811	9317	Fenland	Targeted	Low
BMI		Phosphatidylcholines	Alkylacyl PC (C30:1)	-0.0059093	0.0149901	0.693443	0.945755	4621	-0.0214126	0.0149333	0.151676	0.562604	4696	-0.0139037	0.0105706	0.188438	0.514514	9317	Fenland	Targeted	Low
BMI		Phosphatidylcholines	Alkylacyl PC (C30:2)	-0.0080927	0.0149737	0.588905	0.914068	4621	0.0156593	0.0149836	0.296032	0.708631	4696	0.0040416	0.0105771	0.70239	0.902956	9317	Fenland	Targeted	Low
BMI		Phosphatidylcholines	Alkylacyl PC (C32:1)	-0.0184544	0.0148513	0.214076	0.683883	4621	0.0079546	0.0148972	0.593392	0.889147	4696	-0.0056909	0.0105104	0.588206	0.855707	9317	Fenland	Targeted	Low
BMI		Phosphatidylcholines	Alkylacyl PC (C32:2)	-0.0055491	0.0151209	0.713649	0.948198	4621	0.0134364	0.0151534	0.37529	0.777325	4696	0.0032853	0.0106911	0.758626	0.925249	9317	Fenland	Targeted	Low
BMI		Phosphatidylcholines	Alkylacyl PC (C34:0)	-0.0385291	0.0150963	0.0107363	0.190524	4621	0.0023836	0.0147518	0.871641	0.972012	4696	-0.017503	0.0105467	0.0970326	0.383258	9317	Fenland	Targeted	Low
BMI		Phosphatidylcholines	Alkylacyl PC (C34:1)	-0.0439224	0.0149788	0.0033812	0.101329	4621	0.0074498	0.015008	0.619645	0.902036	4696	-0.0180845	0.0105973	0.0879455	0.366983	9317	Fenland	Targeted	Low
BMI		Phosphatidylcholines	Alkylacyl PC (C34:2)	-0.0611149	0.0148873	4.11e-05	0.00554263	4621	-0.0207614	0.0150539	0.167917	0.581647	4696	-0.0412417	0.010579	9.75e-05	0.00557818	9317	Fenland	Targeted	Low
BMI		Phosphatidylcholines	Alkylacyl PC (C34:3)	-0.0712061	0.0147455	1.42e-06	0.000536192	4621	-0.0313852	0.0150296	0.0368318	0.317417	4696	-0.051955	0.0105222	8.05e-07	9.499e-05	9317	Fenland	Targeted	Low
BMI		Phosphatidylcholines	Alkylacyl PC (C36:0)	-0.0276647	0.0148026	0.0616997	0.444194	4621	-0.0177998	0.0148846	0.231814	0.65459	4696	-0.0223348	0.010487	0.0332181	0.24117	9317	Fenland	Targeted	Low
BMI		Phosphatidylcholines	Alkylacyl PC (C36:1)	-0.0490618	0.0149824	0.0010659	0.0554824	4621	-0.0098117	0.0147449	0.505807	0.845849	4696	-0.0290502	0.0105026	0.005686	0.083849	9317	Fenland	Targeted	Low
BMI		Phosphatidylcholines	Alkylacyl PC (C36:2)	-0.0703348	0.0149968	2.81e-06	0.00066316	4621	-0.0227913	0.0149401	0.127201	0.522078	4696	-0.0463487	0.0105786	1.19e-05	0.00106987	9317	Fenland	Targeted	Low
BMI		Phosphatidylcholines	Alkylacyl PC (C36:3)	-0.0518767	0.0148399	0.0004772	0.0409524	4621	-0.0148379	0.0150073	0.322854	0.728897	4696	-0.0336869	0.0105476	0.0014089	0.0359515	9317	Fenland	Targeted	Low
BMI		Phosphatidylcholines	Alkylacyl PC (C36:4)	-0.028495	0.014642	0.0517026	0.405039	4621	0.0085545	0.0148273	0.564004	0.875691	4696	-0.0100723	0.0104129	0.333428	0.668615	9317	Fenland	Targeted	Low
BMI		Phosphatidylcholines	Alkylacyl PC (C36:5)	-0.0394241	0.0147539	0.007564	0.156941	4621	0.0082417	0.0149231	0.580784	0.885718	4696	-0.0158541	0.0104858	0.130578	0.434491	9317	Fenland	Targeted	Low
BMI		Phosphatidylcholines	Alkylacyl PC (C38:0)	-0.0421068	0.015171	0.0055344	0.13363	4621	0.0034128	0.0150943	0.821136	0.958287	4696	-0.0191019	0.0106916	0.0740313	0.340383	9317	Fenland	Targeted	Low
BMI		Phosphatidylcholines	Alkylacyl PC (C38:1)	-0.0059205	0.0149104	0.691336	0.945755	4621	0.016742	0.0148811	0.260627	0.678705	4696	0.0053566	0.0105183	0.610579	0.862839	9317	Fenland	Targeted	Low
BMI		Phosphatidylcholines	Alkylacyl PC (C38:2)	-0.0363678	0.0148759	0.0145324	0.233023	4621	-0.0073596	0.0149174	0.621784	0.903717	4696	-0.0219447	0.0105275	0.0371402	0.251329	9317	Fenland	Targeted	Low
BMI		Phosphatidylcholines	Alkylacyl PC (C38:3)	-0.0130399	0.0148905	0.381228	0.808276	4621	0.0162283	0.0148878	0.275753	0.693704	4696	0.001596	0.0105198	0.879419	0.962862	9317	Fenland	Targeted	Low
BMI		Phosphatidylcholines	Alkylacyl PC (C38:4)	-0.0374197	0.0147489	0.01121	0.195967	4621	-0.0044688	0.0148069	0.762816	0.951252	4696	-0.020523	0.0104431	0.049418	0.279345	9317	Fenland	Targeted	Low
BMI		Phosphatidylcholines	Alkylacyl PC (C38:5)	-0.0389674	0.0147021	0.0080659	0.162004	4621	4.16e-05	0.0148829	0.997772	0.99883	4696	-0.0193969	0.0104497	0.0634543	0.315268	9317	Fenland	Targeted	Low
BMI		Phosphatidylcholines	Alkylacyl PC (C38:6)	-0.0466146	0.0148487	0.0017043	0.0696873	4621	0.0064419	0.0150933	0.669539	0.917661	4696	-0.0202213	0.0105733	0.0558452	0.293693	9317	Fenland	Targeted	Low
BMI		Phosphatidylcholines	Alkylacyl PC (C40:1)	-0.0605004	0.0149375	5.2e-05	0.00654507	4621	0.0035205	0.0147372	0.811204	0.958287	4696	-0.028143	0.0104826	0.0072716	0.0980627	9317	Fenland	Targeted	Low
BMI		Phosphatidylcholines	Alkylacyl PC (C40:2)	-0.0087787	0.0150177	0.558875	0.907846	4621	0.0297134	0.0148217	0.0450504	0.336186	4696	0.0107113	0.0105307	0.309105	0.643975	9317	Fenland	Targeted	Low
BMI		Phosphatidylcholines	Alkylacyl PC (C40:3)	-0.0207654	0.0148945	0.163334	0.60718	4621	-0.0006967	0.0149572	0.962848	0.991318	4696	-0.0106118	0.0105484	0.314435	0.648801	9317	Fenland	Targeted	Low
BMI		Phosphatidylcholines	Alkylacyl PC (C40:4)	-0.0104286	0.014824	0.481785	0.871085	4621	0.0228177	0.0148501	0.124475	0.516505	4696	0.0064297	0.0104858	0.539773	0.830392	9317	Fenland	Targeted	Low
BMI		Phosphatidylcholines	Alkylacyl PC (C40:5)	-0.0185689	0.0149682	0.214834	0.684727	4621	0.0190041	0.0147189	0.196721	0.609372	4696	0.001162	0.0104863	0.911771	0.978417	9317	Fenland	Targeted	Low
BMI		Phosphatidylcholines	Alkylacyl PC (C40:6)	-0.0472746	0.0150237	0.001662	0.0696873	4621	-0.0146847	0.0149226	0.325139	0.731016	4696	-0.0308949	0.0105774	0.0034995	0.0606152	9317	Fenland	Targeted	Low
BMI		Phosphatidylcholines	Alkylacyl PC (C42:0)	0.0072379	0.0148363	0.62568	0.926498	4621	-0.0061527	0.0148095	0.677826	0.920674	4696	0.0004151	0.0104709	0.96838	0.989476	9317	Fenland	Targeted	Low
BMI		Phosphatidylcholines	Alkylacyl PC (C42:1)	0.0382517	0.0149811	0.0107019	0.190524	4621	0.0581322	0.0148136	8.83e-05	0.016671	4696	0.0486146	0.0105213	3.88e-06	0.000404429	9317	Fenland	Targeted	Low
BMI		Phosphatidylcholines	Alkylacyl PC (C42:2)	-0.0256369	0.0152028	0.0918023	0.51893	4621	0.0174149	0.0148885	0.242186	0.663639	4696	-0.0034047	0.0106281	0.748708	0.923004	9317	Fenland	Targeted	Low
BMI		Phosphatidylcholines	Alkylacyl PC (C42:3)	0.0002465	0.0150149	0.986905	0.999162	4621	0.0307481	0.014755	0.0372225	0.317963	4696	0.0162447	0.0105154	0.122416	0.423301	9317	Fenland	Targeted	Low
BMI		Phosphatidylcholines	Alkylacyl PC (C42:4)	-0.0285684	0.0152012	0.06026	0.43758	4621	-0.0045821	0.0149399	0.759084	0.95041	4696	-0.0162695	0.0106415	0.12633	0.429298	9317	Fenland	Targeted	Low
BMI		Phosphatidylcholines	Alkylacyl PC (C42:5)	-0.0215452	0.0148639	0.147266	0.597938	4621	0.0048358	0.0146871	0.741979	0.945783	4696	-0.0075111	0.0104316	0.471519	0.780217	9317	Fenland	Targeted	Low
BMI		Phosphatidylcholines	Alkylacyl PC (C44:3)	0.0079101	0.0147372	0.591469	0.914068	4621	-0.0053712	0.0148489	0.717574	0.941473	4696	0.0021023	0.0104429	0.840458	0.94778	9317	Fenland	Targeted	Low
BMI		Phosphatidylcholines	Alkylacyl PC (C44:5)	-0.0118454	0.0149344	0.427725	0.829955	4621	-0.0093088	0.0147435	0.527824	0.857688	4696	-0.0107627	0.0104821	0.304558	0.636895	9317	Fenland	Targeted	Low
BMI		Phosphatidylcholines	Alkylacyl PC (C44:6)	-0.0165527	0.0148212	0.264129	0.723634	4621	-0.0082526	0.0150589	0.583703	0.88659	4696	-0.0125571	0.0105527	0.234102	0.560183	9317	Fenland	Targeted	Low
BMI		Phosphatidylcholines	trimethylamine N-oxide	0.03072	0.0145202	0.0344262	0.343986	4681	-0.00862233	0.0135616	0.524941	0.848032	5221	0.00970735	0.00991109	0.327361	0.652726	9902	EPIC	Untargeted	Low
BMI		Phosphatidylethanolamines	PE (C36:4)	0.0206304	0.0146554	0.159285	0.583055	4681	0.00510945	0.0138144	0.711498	0.928623	5221	0.0124118	0.0100524	0.216937	0.543613	9902	EPIC	Untargeted	Low
BMI		Phosphatidylethanolamines	PE (C38:6)	-0.0166112	0.0145396	0.253313	0.681447	4681	-0.00727795	0.0136666	0.594377	0.884148	5221	-0.011656	0.00995806	0.241798	0.570946	9902	EPIC	Untargeted	Low
BMI		Phosphatidylethanolamines	PE (C34:2)	0.00528776	0.0147597	0.720167	0.937681	4674	-0.0136104	0.0138525	0.325888	0.732927	5221	-0.00475988	0.0101007	0.637467	0.853621	9895	EPIC	Untargeted	Low
BMI		Phosphatidylethanolamines	PE (C34:1)	-0.0063538	0.0146171	0.663812	0.91482	4617	-0.011113	0.0137896	0.420337	0.799926	5218	-0.00887194	0.0100305	0.376428	0.689269	9835	EPIC	Untargeted	Low
BMI		Phosphatidylethanolamines	PE (C38:4)	0.00385975	0.0146821	0.792649	0.947584	4681	0.00238587	0.0138553	0.863287	0.971486	5221	0.00308014	0.0100768	0.759859	0.910438	9902	EPIC	Untargeted	Low
BMI		Phosphatidylethanolamines	PE (C40:6)	-0.0320346	0.0144086	0.0262437	0.330197	4671	-0.026059	0.0136536	0.0563705	0.365484	5221	-0.0288861	0.00991071	0.003561	0.0531307	9892	EPIC	Untargeted	Low
BMI		Phosphatidylethanolamines	PE (C36:2)	-0.0204841	0.0147481	0.164921	0.590466	4680	-0.0238604	0.0138534	0.0850641	0.429038	5221	-0.0222778	0.0100973	0.0273625	0.176361	9901	EPIC	Untargeted	Low
BMI		Phosphatidylethanolamines	PE (C36:4)	0.0263746	0.0144413	0.0678639	0.437271	4678	0.0236701	0.0138461	0.0874159	0.434753	5149	0.0249655	0.00999445	0.012492	0.107971	9827	EPIC	Untargeted	Low
BMI		Phosphatidylethanolamines	PE (C38:6)	-0.00442033	0.0138045	0.748825	0.940151	4681	0.0206953	0.0133266	0.120501	0.496224	5221	0.00857976	0.00958784	0.370863	0.685511	9902	EPIC	Untargeted	Low
BMI		Phosphatidylethanolamines	PE (C34:2)	0.025234	0.0146226	0.0844694	0.470832	4678	0.0139321	0.0137938	0.312532	0.721771	5221	0.0192537	0.0100339	0.0550012	0.267252	9899	EPIC	Untargeted	Low
BMI		Phosphatidylethanolamines	PE (C34:1)	0.0303229	0.0151928	0.0460106	0.380031	4289	0.0290872	0.013861	0.0359097	0.306326	5221	0.0296485	0.0102397	0.00378625	0.0546222	9510	EPIC	Untargeted	Low
BMI		Phosphatidylethanolamines	PE (C38:4)	0.0315256	0.0144624	0.0293195	0.33664	4681	0.0453978	0.0137873	0.000998879	0.0521027	5221	0.038793	0.00997924	0.000101336	0.00432222	9902	EPIC	Untargeted	Low
BMI		Phosphatidylethanolamines	PE (C40:6)	0.0170092	0.0140363	0.22565	0.651701	4681	0.0436392	0.0134985	0.00123307	0.0582699	5221	0.0308441	0.00972944	0.00152343	0.0294481	9902	EPIC	Untargeted	Low
BMI		Phosphatidylethanolamines	PE (C36:2)	0.0288938	0.0146819	0.0491297	0.390597	4651	0.0229244	0.01387	0.0984318	0.460915	5221	0.0257394	0.0100824	0.0106827	0.0974861	9872	EPIC	Untargeted	Low
BMI		Phosphatidylethanolamines	PE (C36:1)	0.0228548	0.0147049	0.120198	0.535688	4650	0.0298931	0.0139128	0.0317117	0.296972	5220	0.0265686	0.0101063	0.00856548	0.0857422	9870	EPIC	Untargeted	Low
BMI		Phosphatidylethanolamines	PE (C36:3)	-0.0410924	0.0405307	0.311016	0.757021	686	0.0308022	0.0395034	0.435829	0.804344	670	-0.0033311	0.027985	0.905268	0.976097	1356	Fenland	Untargeted	Low
BMI		Phosphatidylethanolamines	PE (C36:2)	-0.0091147	0.0414451	0.825998	0.976657	686	-0.0583309	0.0416042	0.161376	0.57818	670	-0.0331329	0.0291293	0.255556	0.584566	1356	Fenland	Untargeted	Low
BMI		Phosphatidylethanolamines	PE (C36:1)	-0.0759915	0.0391215	0.0525014	0.407912	686	0.024506	0.041643	0.556413	0.871491	670	-0.0320015	0.0283304	0.258855	0.587563	1356	Fenland	Untargeted	Low
BMI		Phosphatidylethanolamines	PE (C38:3)	0.0090125	0.040543	0.824152	0.976657	686	-0.0024489	0.0422698	0.953819	0.989456	670	0.0027635	0.0289601	0.923993	0.980219	1356	Fenland	Untargeted	Low
BMI		Phosphatidylethanolamines	PE (C38:1)	-0.0954861	0.0399643	0.0171568	0.25481	686	-0.0594363	0.0409243	0.146883	0.553014	670	-0.0793985	0.0284241	0.0052908	0.0812116	1356	Fenland	Untargeted	Low
BMI		Phosphatidylethanolamines	PE (C34:1)	-0.0004323	0.0398635	0.99135	0.999162	686	0.0140704	0.0399885	0.725055	0.945783	670	0.0068176	0.0281185	0.808461	0.938797	1356	Fenland	Untargeted	Low
BMI		Phosphatidylethanolamines	PE (C40:6)	-0.0425016	0.0431008	0.324441	0.766237	686	-0.0516657	0.0406808	0.204526	0.618823	670	-0.0464684	0.0293688	0.113831	0.414393	1356	Fenland	Untargeted	Low
BMI		Phosphatidylethanolamines	PE (C40:3)	0.0010332	0.0387257	0.978724	0.999162	686	-0.0261309	0.0419008	0.533083	0.859313	670	-0.0131652	0.0281597	0.640205	0.880982	1356	Fenland	Untargeted	Low
BMI		Phosphatidylethanolamines	PE (C42:6)	-0.0769992	0.0413952	0.0633095	0.449355	686	-0.101192	0.039684	0.0110004	0.190539	670	-0.0899806	0.0284882	0.0016211	0.0387422	1356	Fenland	Untargeted	Low
BMI		Phosphatidylethanolamines	PE (C42:4)	-0.0025174	0.0404327	0.950373	0.999162	686	-0.0991555	0.0385899	0.0104055	0.18835	670	-0.0519079	0.0278554	0.0626139	0.314105	1356	Fenland	Untargeted	Low
BMI		Phosphatidylinositol	PI (C36:4)	0.00126887	0.0147052	0.931242	0.978005	4596	0.0295379	0.0137778	0.0320887	0.296972	5202	0.0163229	0.0100542	0.104487	0.378584	9798	EPIC	Untargeted	Low
BMI		Phosphatidylinositol	PI (C38:4)	-0.0124711	0.0145621	0.391815	0.789704	4681	0.0277099	0.0136742	0.0427709	0.33038	5221	0.00888163	0.00996824	0.372933	0.686296	9902	EPIC	Untargeted	Low
BMI		Phosphatidylinositol	PI (C36:2)	-0.0155592	0.0146325	0.28769	0.715089	4681	0.0098232	0.0135886	0.469772	0.821748	5221	-0.00193028	0.0099572	0.846287	0.946619	9902	EPIC	Untargeted	Low
BMI		Sphingomyelin	glycosyl-N-palmitoyl-sphingosine	-0.0064606	0.0145496	0.657034	0.912961	4671	-0.00693682	0.0138551	0.616625	0.895019	5221	-0.00671034	0.0100336	0.50363	0.778078	9892	EPIC	Untargeted	Intermediate
BMI		Sphingomyelin	glycosyl-N-stearoyl-sphingosine	-0.0278291	0.01591	0.0803451	0.465616	3823	-0.0087286	0.0133559	0.513438	0.845332	5211	-0.0166245	0.0102294	0.104126	0.378584	9034	EPIC	Untargeted	Intermediate
BMI		Sphingomyelin	lactosyl-N-palmitoyl-sphingosine	-0.0342497	0.0144535	0.0178456	0.288174	4681	3.82784e-05	0.0138011	0.997787	0.99881	5221	-0.0163145	0.00998155	0.102162	0.375092	9902	EPIC	Untargeted	Intermediate
BMI		Sphingomyelin	SM (C34:0)	0.00854837	0.0159044	0.590963	0.884754	3895	0.0432617	0.0139486	0.00193579	0.0796546	5123	0.0281696	0.0104868	0.0072272	0.0779108	9018	EPIC	Untargeted	Intermediate
BMI		Sphingomyelin	SM (C34:1)	0.0089705	0.0141981	0.527543	0.856178	4678	0.0457177	0.0135386	0.000738627	0.0432977	5221	0.0282174	0.00979812	0.00397832	0.0553579	9899	EPIC	Untargeted	Intermediate
BMI		Sphingomyelin	SM (C34:0)	-0.00337356	0.0140823	0.810682	0.951113	4681	0.0141177	0.0135194	0.296417	0.709633	5221	0.00572864	0.0097526	0.556938	0.809416	9902	EPIC	Untargeted	Intermediate
BMI		Sphingomyelin	SM (C34:1)	-0.014485	0.0139471	0.299059	0.724386	4681	-0.0166751	0.0134374	0.21468	0.626971	5221	-0.0156208	0.00967684	0.106474	0.379476	9902	EPIC	Untargeted	Intermediate
BMI		Sphingomyelin	sphinganine	0.00185133	0.0172311	0.914445	0.971044	3262	0.011031	0.0137121	0.421164	0.800594	5099	0.00747177	0.0107294	0.486191	0.771713	8361	EPIC	Untargeted	Intermediate
BMI		Sphingomyelin	SM (C32:1)	0.000977129	0.0138309	0.943681	0.981553	4681	0.0121718	0.0132655	0.358897	0.758222	5221	0.00680793	0.00957376	0.477021	0.763389	9902	EPIC	Untargeted	Intermediate
BMI		Sphingomyelin	SM (C33:1)	-0.0230743	0.0138327	0.0953623	0.484717	4681	-0.000294623	0.0134351	0.982505	0.997191	5221	-0.0113524	0.00963754	0.238822	0.567618	9902	EPIC	Untargeted	Intermediate
BMI		Sphingomyelin	SM (C35:1)	-0.0209965	0.0137466	0.126729	0.545649	4681	0.00835991	0.0133828	0.532212	0.853512	5221	-0.00592479	0.00958911	0.536663	0.797815	9902	EPIC	Untargeted	Intermediate
BMI		Sphingomyelin	SM (C36:2)	0.0288698	0.013045	0.0269394	0.333471	4681	0.0509638	0.0125826	5.18858e-05	0.00727142	5221	0.0403153	0.00905629	8.52188e-06	0.000746566	9902	EPIC	Untargeted	Intermediate
BMI		Sphingomyelin	SM (C38:1)	-0.0123008	0.0143817	0.392425	0.789704	4681	0.022216	0.0136147	0.102788	0.470129	5221	0.00590258	0.00988707	0.550507	0.80514	9902	EPIC	Untargeted	Intermediate
BMI		Sphingomyelin	SM (C38:2)	-0.00346031	0.0135715	0.798759	0.94951	4681	0.0442021	0.0129946	0.000675007	0.0420433	5221	0.0214056	0.0093859	0.0225715	0.156209	9902	EPIC	Untargeted	Intermediate
BMI		Sphingomyelin	SM (C40:2)	-0.0127415	0.0140839	0.365681	0.779553	4681	0.0348962	0.0133134	0.0087892	0.171586	5220	0.0124161	0.00967492	0.199378	0.520322	9901	EPIC	Untargeted	Intermediate
BMI		Sphingomyelin	SM (C32:2)	0.0186763	0.0119141	0.117048	0.530741	4680	0.0519261	0.0115535	7.12792e-06	0.00233083	5221	0.035812	0.00829413	1.57623e-05	0.00118945	9901	EPIC	Untargeted	Intermediate
BMI		Sphingomyelin	SM (C34:2)	0.0302486	0.0130044	0.0200601	0.306368	4681	0.0345688	0.0130135	0.0079224	0.161914	5221	0.0324072	0.00919872	0.000426673	0.0120451	9902	EPIC	Untargeted	Intermediate
BMI		Sphingomyelin	SM (C42:3)	0.01213	0.0134686	0.367839	0.780267	4681	0.0379042	0.0127123	0.00287994	0.0932392	5221	0.0257609	0.00924477	0.00532735	0.0659448	9902	EPIC	Untargeted	Intermediate
BMI		Sphingomyelin	sphingosine	0.0135624	0.0163435	0.406685	0.798309	3830	0.00882366	0.0137326	0.520555	0.8467	5153	0.0107847	0.0105138	0.305002	0.630906	8983	EPIC	Untargeted	Intermediate
BMI		Sphingomyelin	sphingosine 1-phosphate	-0.00429408	0.0145903	0.768534	0.946262	4680	-0.027483	0.0138758	0.0476831	0.347785	5221	-0.0164703	0.0100548	0.10141	0.374702	9901	EPIC	Untargeted	Intermediate
BMI		Sphingomyelin	SM (C32:2)	0.0170795	0.0426627	0.689035	0.945755	686	-0.0166021	0.0387254	0.668273	0.917661	670	0.0008495	0.0284298	0.976166	0.989476	1356	Fenland	Untargeted	Intermediate
BMI		Sphingomyelin	SM (C32:1)	0.01127	0.0408381	0.782658	0.967263	686	-0.0335895	0.0399798	0.401125	0.793368	670	-0.0102665	0.0284203	0.717978	0.907675	1356	Fenland	Untargeted	Intermediate
BMI		Sphingomyelin	SM (C33:1)	-0.033145	0.039968	0.407238	0.82056	686	-0.0519214	0.0399772	0.194478	0.608192	670	-0.0436708	0.0281001	0.120393	0.421711	1356	Fenland	Untargeted	Intermediate
BMI		Sphingomyelin	SM (C34:2)	-0.0108247	0.0433107	0.802717	0.972406	686	0.0239947	0.0396742	0.545525	0.867693	670	0.0085904	0.0291455	0.768237	0.925785	1356	Fenland	Untargeted	Intermediate
BMI		Sphingomyelin	SM (C36:2)	-0.0143452	0.0424749	0.73567	0.952727	686	0.0691459	0.0404449	0.0878079	0.451311	670	0.027194	0.0291738	0.351435	0.684043	1356	Fenland	Untargeted	Intermediate
BMI		Sphingomyelin	SM (C36:1)	-0.0449442	0.0404071	0.266414	0.72375	686	0.0143193	0.0399533	0.720159	0.9429	670	-0.0154057	0.0283039	0.586329	0.855707	1356	Fenland	Untargeted	Intermediate
BMI		Sphingomyelin	SM (C34:1)	-0.0804671	0.0409149	0.0496307	0.402158	686	-0.0718868	0.0390555	0.066128	0.40628	670	-0.0748925	0.0281165	0.0078224	0.102283	1356	Fenland	Untargeted	Intermediate
BMI		Sphingomyelin	SM (C37:1)	-0.0184003	0.0408148	0.652262	0.93992	686	-0.011135	0.0410023	0.786038	0.958287	670	-0.0148293	0.0287916	0.606598	0.862365	1356	Fenland	Untargeted	Intermediate
BMI		Sphingomyelin	SM (C38:1)	-0.0174169	0.0403717	0.666306	0.942975	686	-0.0229982	0.0391371	0.556983	0.871491	670	-0.0195585	0.0279887	0.484797	0.790254	1356	Fenland	Untargeted	Intermediate
BMI		Sphingomyelin	SM (C39:2)	0.0432869	0.0418126	0.300921	0.750273	686	0.0277111	0.0427183	0.516763	0.850953	670	0.0368708	0.0297051	0.214738	0.538414	1356	Fenland	Untargeted	Intermediate
BMI		Sphingomyelin	SM (C39:1)	0.0017694	0.0400312	0.964758	0.999162	686	-0.0564606	0.0404399	0.163139	0.578619	670	-0.0261538	0.0283217	0.355936	0.686041	1356	Fenland	Untargeted	Intermediate
BMI		Sphingomyelin	SM (C40:2)	-0.0316174	0.0421863	0.453836	0.856843	686	-0.0242076	0.039217	0.53727	0.861091	670	-0.0271234	0.0286155	0.343373	0.67866	1356	Fenland	Untargeted	Intermediate
BMI		Sphingomyelin	SM (C40:1)	-0.0603628	0.0401642	0.133336	0.590936	686	-0.0466958	0.0390177	0.231823	0.65459	670	-0.0518765	0.0278119	0.0623625	0.313974	1356	Fenland	Untargeted	Intermediate
BMI		Sphingomyelin	SM (C42:2)	-0.0940884	0.0418406	0.0248537	0.294814	686	-0.0213084	0.0382789	0.577948	0.883536	670	-0.0535319	0.0281468	0.0574005	0.299371	1356	Fenland	Untargeted	Intermediate
BMI		Sphingomyelin	SM (C42:1)	-0.0976953	0.0408828	0.0171404	0.25481	686	-0.0422491	0.0390479	0.27966	0.694815	670	-0.0685173	0.0280949	0.0148662	0.150093	1356	Fenland	Untargeted	Intermediate
BMI		Sphingomyelin	SM (C41:1)	-0.0591289	0.0401365	0.141168	0.597938	686	-0.0465846	0.0394719	0.238351	0.660802	670	-0.0527334	0.0279913	0.0597916	0.307593	1356	Fenland	Untargeted	Intermediate
BMI		Sphingomyelin	SM (C44:4)	-0.0157823	0.0397119	0.691185	0.945755	686	0.0329938	0.0395026	0.403892	0.79515	670	0.0073447	0.0278007	0.791672	0.930597	1356	Fenland	Untargeted	Intermediate
BMI		Sphingomyelin	SM (C45:1)	0.0423784	0.0438054	0.333681	0.770159	686	0.128121	0.0367891	0.0005297	0.0454579	670	0.0906824	0.0281	0.0012806	0.0350402	1356	Fenland	Untargeted	Intermediate
BMI		Sphingomyelin	SM (C42:3)	-0.0574071	0.0441116	0.193567	0.645725	686	0.0091507	0.0398523	0.818462	0.958287	670	-0.0201404	0.0294774	0.494568	0.796032	1356	Fenland	Untargeted	Intermediate
BMI		Sphingomyelin	SM (C16:0)	-0.0158997	0.0150981	0.292356	0.744075	4621	-0.0084524	0.0151642	0.577287	0.883536	4696	-0.0124082	0.0106861	0.245607	0.574423	9317	Fenland	Targeted	Intermediate
BMI		Sphingomyelin	SM (C16:1)	0.0364017	0.0158312	0.0215285	0.277034	4621	0.0540655	0.0158045	0.0006295	0.0457114	4696	0.0449261	0.011173	5.84e-05	0.00378229	9317	Fenland	Targeted	Intermediate
BMI		Sphingomyelin	SM (C18:0)	0.0202878	0.0151468	0.180504	0.632265	4621	0.0318893	0.0151646	0.0355299	0.313364	4696	0.0258403	0.0107085	0.0158383	0.156559	9317	Fenland	Targeted	Intermediate
BMI		Sphingomyelin	SM (C18:1)	0.0377308	0.0155898	0.0155498	0.24093	4621	0.0485524	0.0156584	0.001942	0.0964867	4696	0.0428614	0.0110374	0.0001038	0.00559927	9317	Fenland	Targeted	Intermediate
BMI		Sphingomyelin	SM (C20:2)	-0.0263866	0.0151073	0.0807732	0.491935	4621	-0.0058122	0.0153438	0.704852	0.934948	4696	-0.0164256	0.0107529	0.126661	0.429298	9317	Fenland	Targeted	Intermediate
BMI		Sphingomyelin	SM (C24:0)	0.002141	0.0148524	0.885389	0.989608	4621	0.0243258	0.0149309	0.103333	0.478107	4696	0.0135926	0.0105212	0.196413	0.520096	9317	Fenland	Targeted	Intermediate
BMI		Sphingomyelin	SM (C24:1)	-0.0070328	0.0148949	0.636836	0.933568	4621	-0.0148644	0.0147906	0.314956	0.727776	4696	-0.011191	0.010484	0.285803	0.615276	9317	Fenland	Targeted	Intermediate
BMI		Sphingomyelin	SMOH (C14:1)	-0.0178788	0.0150963	0.236348	0.707171	4621	-0.0043058	0.0154986	0.781162	0.95709	4696	-0.0112036	0.0108018	0.299669	0.632152	9317	Fenland	Targeted	Intermediate
BMI		Sphingomyelin	SMOH (C16:1)	-0.014933	0.0150835	0.322217	0.766237	4621	-0.0034605	0.0153378	0.821508	0.958287	4696	-0.0094702	0.0107417	0.377999	0.707296	9317	Fenland	Targeted	Intermediate
BMI		Sphingomyelin	SMOH (C22:1)	-0.0174168	0.0149273	0.243364	0.716664	4621	0.0075366	0.0149872	0.61508	0.900209	4696	-0.004719	0.0105645	0.655112	0.886377	9317	Fenland	Targeted	Intermediate
BMI		Sphingomyelin	SMOH (C22:2)	-0.0104761	0.0151887	0.490397	0.878275	4621	0.0129035	0.0153575	0.400836	0.793368	4696	0.0011485	0.0107856	0.915202	0.978754	9317	Fenland	Targeted	Intermediate
BMI		Sphingomyelin	SM (C36:1)	0.0194677	0.0138669	0.160415	0.584466	4681	0.0382973	0.013264	0.00390145	0.110937	5221	0.0293007	0.00958511	0.00223638	0.0385394	9902	EPIC	Untargeted	Intermediate
BMI		Steroid	16a-hydroxy DHEA 3-sulfate	-0.028151	0.0133615	0.0351823	0.343986	4659	-0.00969623	0.0128486	0.45049	0.812059	5180	-0.0185626	0.00926135	0.0450372	0.240117	9839	EPIC	Untargeted	Low
BMI		Steroid	17alpha-hydroxypregnenolone sulfate	-0.0258229	0.0203203	0.203934	0.621856	2259	0.0016234	0.0230972	0.943974	0.989008	1847	-0.013848	0.0152564	0.364046	0.680006	4106	EPIC	Untargeted	Low
BMI		Steroid	21-hydroxypregnenolone disulfate	-0.0322807	0.01343	0.0162729	0.279134	4643	-0.0191662	0.0129746	0.139679	0.532747	5163	-0.0254973	0.00933127	0.00628642	0.0722607	9806	EPIC	Untargeted	Low
BMI		Steroid	4-androsten-3alpha,17alpha-diol monosulfate (2)	-0.0175284	0.0135358	0.1954	0.609838	4378	-0.0197674	0.0136494	0.147624	0.545457	4571	-0.0186385	0.00961116	0.0524699	0.260293	8949	EPIC	Untargeted	Low
BMI		Steroid	4-androsten-3alpha,17alpha-diol monosulfate (3)	-0.0198563	0.0121182	0.101376	0.497247	4639	0.00390998	0.0117742	0.739843	0.936489	5172	-0.00763106	0.00844464	0.366177	0.680985	9811	EPIC	Untargeted	Low
BMI		Steroid	4-androsten-3beta,17beta-diol disulfate (1)	0.00580405	0.0130037	0.655374	0.911623	4679	-0.00192918	0.012418	0.876549	0.97319	5218	0.00175937	0.00898079	0.844686	0.946619	9897	EPIC	Untargeted	Low
BMI		Steroid	4-androsten-3beta,17beta-diol disulfate (2)	-0.0105057	0.0126037	0.404581	0.798309	4672	-0.013754	0.0123067	0.263788	0.675294	5212	-0.0121686	0.00880527	0.166982	0.478252	9884	EPIC	Untargeted	Low
BMI		Steroid	4-androsten-3beta,17beta-diol monosulfate (1)	0.00148203	0.0124459	0.905219	0.969454	4663	-0.00327987	0.0120384	0.785287	0.950776	5189	-0.00097815	0.00865293	0.909997	0.967966	9852	EPIC	Untargeted	Low
BMI		Steroid	4-androsten-3beta,17beta-diol monosulfate (2)	-0.00898601	0.0139829	0.520487	0.854199	4602	-0.0101208	0.0136044	0.456954	0.816524	5002	-0.00956894	0.00975083	0.326422	0.652726	9604	EPIC	Untargeted	Low
BMI		Steroid	4-cholesten-3-one	0.0217527	0.0173053	0.208845	0.627015	3242	0.0552463	0.0140424	8.45991e-05	0.00976373	4961	0.0419484	0.0109041	0.000119556	0.00499083	8203	EPIC	Untargeted	Low
BMI		Steroid	5alpha-androstan-3alpha,17beta-diol disulfate	0.00420543	0.0162311	0.795581	0.948841	2667	0.0179029	0.0165755	0.280198	0.695579	2802	0.0109104	0.011597	0.346808	0.669063	5469	EPIC	Untargeted	Low
BMI		Steroid	5alpha-androstan-3alpha,17beta-diol monosulfate (1)	-0.00150177	0.0143697	0.91677	0.971677	4272	0.000609095	0.0138645	0.96496	0.99362	4613	-0.00040858	0.00997749	0.967336	0.992578	8885	EPIC	Untargeted	Low
BMI		Steroid	5alpha-androstan-3alpha,17beta-diol monosulfate (2)	0.0179101	0.0200455	0.371711	0.780418	2064	-0.0034891	0.02014	0.862476	0.971486	2224	0.00726077	0.0142076	0.609317	0.839817	4288	EPIC	Untargeted	Low
BMI		Steroid	5alpha-androstan-3beta,17alpha-diol disulfate	-0.00797053	0.0154366	0.605646	0.88846	3916	0.00538004	0.0150298	0.720392	0.932573	4197	-0.001117	0.0107686	0.917385	0.971611	8113	EPIC	Untargeted	Low
BMI		Steroid	5alpha-androstan-3beta,17beta-diol disulfate	-0.000295512	0.0115628	0.979612	0.994823	4653	0.00891539	0.0113921	0.433904	0.806555	5172	0.00437841	0.00811513	0.589516	0.830603	9825	EPIC	Untargeted	Low
BMI		Steroid	5alpha-androstan-3beta,17beta-diol monosulfate (2)	-0.00857674	0.0147382	0.560643	0.872654	3724	-0.0112085	0.0150307	0.45589	0.816058	3757	-0.00986678	0.0105234	0.348447	0.669934	7481	EPIC	Untargeted	Low
BMI		Steroid	5alpha-pregnan-3(alpha or beta),20beta-diol disulfate	-0.0270813	0.0217893	0.214057	0.63537	2058	0.010834	0.0229983	0.637644	0.903066	1809	-0.00914647	0.0158175	0.563096	0.812348	3867	EPIC	Untargeted	Low
BMI		Steroid	5alpha-pregnan-3beta,20alpha-diol disulfate	-0.0394797	0.0143313	0.00589621	0.179355	4580	-0.0230569	0.0140666	0.101253	0.467034	4823	-0.0311153	0.0100389	0.0019386	0.0345561	9403	EPIC	Untargeted	Low
BMI		Steroid	5alpha-pregnan-3beta,20alpha-diol monosulfate (2)	-0.0448629	0.0147364	0.00234609	0.110916	4254	-0.0278958	0.0142529	0.050385	0.354037	4529	-0.0360965	0.010245	0.000426165	0.0120451	8783	EPIC	Untargeted	Low
BMI		Steroid	5alpha-pregnan-3beta,20beta-diol monosulfate (1)	-0.0311792	0.0153641	0.0424898	0.368913	3958	-0.0214357	0.0151482	0.157124	0.553526	4139	-0.0262385	0.0107869	0.0149977	0.121593	8097	EPIC	Untargeted	Low
BMI		Steroid	7-alpha-hydroxy-3-oxo-4-cholestenoate (7-Hoca)	0.0334149	0.0143663	0.0200654	0.306368	4681	0.0200684	0.0134726	0.136398	0.528024	5221	0.0263137	0.00982734	0.00741526	0.0795013	9902	EPIC	Untargeted	Low
BMI		Steroid	andro steroid monosulfate (1)*	-0.00332501	0.0142424	0.815417	0.951234	4293	-0.0171341	0.0150409	0.254699	0.668493	4165	-0.00985328	0.0103417	0.340704	0.662827	8458	EPIC	Untargeted	Low
BMI		Steroid	androsterone sulfate	-0.0268626	0.0135995	0.0482971	0.386143	4675	-0.00842285	0.013005	0.517231	0.845753	5214	-0.0172309	0.00939905	0.0667647	0.296524	9889	EPIC	Untargeted	Low
BMI		Steroid	cholesterol	0.00275391	0.0144015	0.848359	0.957414	4674	0.0294926	0.0134961	0.0289134	0.285066	5221	0.0169901	0.00984771	0.0844755	0.338938	9895	EPIC	Untargeted	Low
BMI		Steroid	cortisol	-0.0207676	0.014514	0.152535	0.576132	4673	-0.027345	0.0137749	0.0471827	0.345618	5213	-0.024228	0.00999141	0.0153132	0.123386	9886	EPIC	Untargeted	Low
BMI		Steroid	cortisone	-0.0495732	0.0148396	0.00084253	0.0571791	4668	-0.042845	0.0138933	0.00205407	0.0798038	5191	-0.0459878	0.0101421	5.77806e-06	0.000539836	9859	EPIC	Untargeted	Low
BMI		Steroid	dehydroisoandrosterone sulfate (DHEA-S)	-0.0309298	0.0126294	0.0143606	0.268615	4679	-0.0315025	0.0120988	0.00924648	0.173298	5220	-0.0312284	0.00873669	0.000351032	0.0104352	9899	EPIC	Untargeted	Low
BMI		Steroid	epiandrosterone sulfate	-0.025526	0.0131464	0.052236	0.403395	4663	-0.00710451	0.0125194	0.570412	0.872562	5197	-0.0158655	0.00906609	0.0801207	0.329408	9860	EPIC	Untargeted	Low
BMI		Steroid	estrone 3-sulfate	-0.0408046	0.0251465	0.104907	0.508842	1291	0.0375358	0.0380748	0.324578	0.732927	662	-0.0170113	0.0209832	0.417531	0.723032	1953	EPIC	Untargeted	Low
BMI		Steroid	etiocholanolone glucuronide	-0.00811113	0.0138238	0.557401	0.872106	4555	-0.0064747	0.0133444	0.627556	0.89775	5065	-0.00726405	0.00960094	0.449291	0.74513	9620	EPIC	Untargeted	Low
BMI		Steroid	pregn steroid monosulfate*	-0.0358964	0.0121316	0.00310276	0.121443	4680	-0.0388862	0.0118118	0.00100084	0.0521027	5219	-0.0374313	0.008463	9.7371e-06	0.000812945	9899	EPIC	Untargeted	Low
BMI		Steroid	pregnanediol-3-glucuronide	-0.0166678	0.0147892	0.259794	0.685255	4360	-0.0110939	0.0146734	0.449657	0.812059	4483	-0.0138589	0.0104164	0.183355	0.499228	8843	EPIC	Untargeted	Low
BMI		Steroid	pregnanolone/allopregnanolone sulfate	-0.0136415	0.0288549	0.636477	0.906791	1109	0.0102648	0.0286381	0.72009	0.932573	1081	-0.00159818	0.0203264	0.93733	0.978745	2190	EPIC	Untargeted	Low
BMI		Steroid	pregnen-diol disulfate*	-0.0160029	0.0124883	0.200105	0.615639	4680	-0.0133009	0.0121805	0.274892	0.691015	5221	-0.0146182	0.00871972	0.093649	0.357534	9901	EPIC	Untargeted	Low
BMI		Steroid	pregnenolone sulfate	-0.0440147	0.0135694	0.00118879	0.0728879	4435	-0.0332809	0.0132077	0.0117736	0.190123	4932	-0.0385028	0.00946457	4.73981e-05	0.00277738	9367	EPIC	Untargeted	Low
BMI		TCA metabolites	alpha-ketoglutarate	0.037444	0.0145339	0.0100162	0.233951	4681	0.0388523	0.0141438	0.00603601	0.140114	5174	0.0381673	0.0101363	0.000166271	0.00633443	9855	EPIC	Untargeted	Low
BMI		TCA metabolites	citraconate/glutaconate	0.00971063	0.0146657	0.507919	0.848231	4681	0.034674	0.013858	0.0123768	0.193492	5219	0.0228986	0.0100725	0.0230039	0.156986	9900	EPIC	Untargeted	Low
BMI		TCA metabolites	citrate	0.0176245	0.0136602	0.197042	0.612189	4681	-0.0187651	0.0133681	0.160461	0.558106	5221	-0.000963515	0.00955426	0.919672	0.972572	9902	EPIC	Untargeted	Low
BMI		TCA metabolites	fumarate	-0.00167516	0.0146959	0.909252	0.970564	4677	-0.0153846	0.0139228	0.269213	0.683308	5168	-0.00889995	0.0101072	0.378556	0.691875	9845	EPIC	Untargeted	Low
BMI		TCA metabolites	isocitrate	0.0108148	0.0145466	0.457244	0.825065	4679	-0.0113922	0.0136985	0.405652	0.791323	5219	-0.000954927	0.00997265	0.923715	0.975157	9898	EPIC	Untargeted	Low
BMI		TCA metabolites	malate	-0.0218125	0.0141924	0.124381	0.542906	4679	-0.0216797	0.0136571	0.112477	0.482361	5219	-0.0217435	0.00984082	0.0271383	0.176361	9898	EPIC	Untargeted	Low
BMI		TCA metabolites	phosphate	0.00349119	0.0146379	0.811501	0.951113	4681	-0.00359448	0.0135818	0.791287	0.952696	5221	-0.000316441	0.00995623	0.974645	0.994479	9902	EPIC	Untargeted	Low
BMI		TCA metabolites	succinate	-0.00844549	0.0142284	0.552831	0.868418	4678	0.00537449	0.0139025	0.69908	0.924255	5212	-0.00137543	0.00994376	0.889987	0.961342	9890	EPIC	Untargeted	Low
BMI		TCA metabolites	succinylcarnitine	0.0504521	0.0136401	0.000219117	0.0216232	4673	0.0302101	0.0130526	0.0206797	0.24223	5209	0.0398858	0.00943044	2.34245e-05	0.00158479	9882	EPIC	Untargeted	Low
BMI		TCA metabolites	tricarballylate	0.0168611	0.014408	0.241954	0.669082	4676	-0.000161317	0.0134664	0.990443	0.99833	5220	0.00777554	0.0098382	0.429328	0.731561	9896	EPIC	Untargeted	Low
BMI		Triacylglyceride	TG (C36:0)	-0.0138362	0.0408327	0.734828	0.952727	686	-0.0130587	0.0396372	0.741917	0.945783	670	-0.010022	0.0281651	0.722025	0.908789	1356	Fenland	Untargeted	High
BMI		Triacylglyceride	TG (C46:2)	0.0340907	0.0400359	0.394794	0.811483	686	0.0540501	0.039842	0.175372	0.587329	670	0.0416429	0.0280426	0.137783	0.445478	1356	Fenland	Untargeted	High
BMI		Triacylglyceride	TG (C46:1)	0.0219204	0.0408614	0.59182	0.914068	686	0.0185275	0.0398506	0.642141	0.909999	670	0.0173623	0.0283323	0.540107	0.830392	1356	Fenland	Untargeted	High
BMI		Triacylglyceride	TG (C48:2)	0.0369736	0.0409462	0.366861	0.799357	686	0.0580119	0.0397571	0.145001	0.551381	670	0.044561	0.028319	0.11583	0.417716	1356	Fenland	Untargeted	High
BMI		Triacylglyceride	TG (C48:1)	0.0283171	0.0414018	0.494239	0.878437	686	0.0714226	0.0401909	0.0760186	0.42971	670	0.0466867	0.0286263	0.103146	0.398239	1356	Fenland	Untargeted	High
BMI		Triacylglyceride	TG (C49:2)	0.0267171	0.0400803	0.505264	0.882459	686	0.0097468	0.0399531	0.807341	0.958287	670	0.0151373	0.0281242	0.590507	0.856619	1356	Fenland	Untargeted	High
BMI		Triacylglyceride	TG (C49:1)	0.0190672	0.0410707	0.642617	0.935214	686	0.0223988	0.0400288	0.575965	0.882648	670	0.0177785	0.0284659	0.53237	0.828487	1356	Fenland	Untargeted	High
BMI		Triacylglyceride	TG (C50:3)	0.0829398	0.0407724	0.0423235	0.378705	686	0.0526263	0.0398371	0.18695	0.603387	670	0.0659102	0.0283518	0.0202355	0.18021	1356	Fenland	Untargeted	High
BMI		Triacylglyceride	TG (C50:2)	0.0747389	0.0414696	0.0719538	0.473674	686	0.0768349	0.0398251	0.0541245	0.370243	670	0.0743022	0.0285579	0.0093756	0.117343	1356	Fenland	Untargeted	High
BMI		Triacylglyceride	TG (C50:1)	0.0593966	0.0428593	0.166253	0.610912	686	0.0704918	0.0406722	0.083536	0.442705	670	0.0625637	0.0293089	0.0329723	0.24117	1356	Fenland	Untargeted	High
BMI		Triacylglyceride	TG (C51:3)	0.0282694	0.0410022	0.490773	0.878275	686	-0.0231184	0.0394501	0.558066	0.871732	670	0.0008011	0.0283015	0.977422	0.989476	1356	Fenland	Untargeted	High
BMI		Triacylglyceride	TG (C51:2)	0.0346854	0.041519	0.403784	0.818608	686	0.04263	0.0396118	0.282237	0.697464	670	0.0358975	0.0285207	0.208377	0.530341	1356	Fenland	Untargeted	High
BMI		Triacylglyceride	TG (C51:1)	-0.0416659	0.0416242	0.317186	0.766237	686	0.0124744	0.0391882	0.750343	0.947722	670	-0.0158142	0.0283619	0.577221	0.851179	1356	Fenland	Untargeted	High
BMI		Triacylglyceride	TG (C52:5)	0.120014	0.0418319	0.0042479	0.114572	686	0.0165098	0.0390614	0.67268	0.918862	670	0.0650332	0.0284858	0.0225863	0.192954	1356	Fenland	Untargeted	High
BMI		Triacylglyceride	TG (C52:4)	0.126877	0.0420785	0.0026648	0.0931693	686	0.0004531	0.0393559	0.990818	0.995788	670	0.0605437	0.0287048	0.0351139	0.244335	1356	Fenland	Untargeted	High
BMI		Triacylglyceride	TG (C52:3)	0.127562	0.0425494	0.0028185	0.0950237	686	0.0207628	0.0402192	0.605861	0.89225	670	0.0714608	0.02917	0.0144205	0.147403	1356	Fenland	Untargeted	High
BMI		Triacylglyceride	TG (C52:2)	0.0887668	0.0427671	0.0383132	0.367184	686	0.063461	0.0407782	0.120132	0.507806	670	0.0737853	0.0293481	0.0120486	0.136214	1356	Fenland	Untargeted	High
BMI		Triacylglyceride	TG (C53:4)	0.108953	0.0408223	0.0077931	0.158208	686	-0.0038856	0.0395077	0.921684	0.983686	670	0.0493739	0.0282284	0.0805055	0.355606	1356	Fenland	Untargeted	High
BMI		Triacylglyceride	TG (C53:3)	0.0560238	0.0398216	0.15993	0.60718	686	-0.0089861	0.0401362	0.822912	0.958287	670	0.0218282	0.0280943	0.437317	0.754712	1356	Fenland	Untargeted	High
BMI		Triacylglyceride	TG (C53:2)	0.0253905	0.0418094	0.543864	0.9024	686	0.013099	0.0394146	0.739739	0.945783	670	0.016329	0.0285532	0.567499	0.846488	1356	Fenland	Untargeted	High
BMI		Triacylglyceride	TG (C54:7)	0.0586512	0.0405184	0.148219	0.597938	686	0.0126178	0.0402171	0.753817	0.947725	670	0.0365091	0.0283698	0.198352	0.521573	1356	Fenland	Untargeted	High
BMI		Triacylglyceride	TG (C47:1)	-0.0170317	0.0405875	0.674891	0.944547	686	0.0693958	0.0391873	0.0770467	0.431841	670	0.0240454	0.0279958	0.390554	0.717869	1356	Fenland	Untargeted	High
BMI		Triacylglyceride	TG (C54:6)	0.100307	0.0423776	0.018217	0.256669	686	0.0101447	0.0399487	0.79962	0.958287	670	0.0534314	0.028981	0.0654517	0.31931	1356	Fenland	Untargeted	High
BMI		Triacylglyceride	TG (C54:5)	0.119399	0.0431746	0.0058404	0.137833	686	-0.0322922	0.0396214	0.415356	0.798567	670	0.03904	0.0291772	0.181113	0.507332	1356	Fenland	Untargeted	High
BMI		Triacylglyceride	TG (C54:4)	0.115627	0.0426605	0.006892	0.15232	686	-0.0367681	0.0395319	0.352669	0.759223	670	0.0361426	0.028988	0.212685	0.534875	1356	Fenland	Untargeted	High
BMI		Triacylglyceride	TG (C56:9)	-0.0257437	0.0381988	0.500583	0.879981	686	0.0714503	0.0420579	0.0898217	0.453613	670	0.0159004	0.0279577	0.569636	0.846828	1356	Fenland	Untargeted	High
BMI		Triacylglyceride	TG (C56:8)	0.0237075	0.0409279	0.562615	0.907846	686	0.0206939	0.0392165	0.597897	0.890947	670	0.0219056	0.0281614	0.43679	0.754712	1356	Fenland	Untargeted	High
BMI		Triacylglyceride	TG (C56:7)	0.0221445	0.0410491	0.589746	0.914068	686	0.0325548	0.0398577	0.414354	0.798567	670	0.0271228	0.0284485	0.340559	0.676105	1356	Fenland	Untargeted	High
BMI		Triacylglyceride	TG (C56:6)	0.0719658	0.0431406	0.0957496	0.523551	686	0.0444491	0.0409108	0.277663	0.693704	670	0.0563225	0.0295385	0.056767	0.297711	1356	Fenland	Untargeted	High
BMI		Triacylglyceride	TG (C56:5)	0.0702249	0.0409263	0.0866454	0.50301	686	0.0531997	0.040801	0.192731	0.607474	670	0.061166	0.0287257	0.0334103	0.24117	1356	Fenland	Untargeted	High
BMI		Triacylglyceride	TG (C56:4)	0.0445956	0.0411992	0.279447	0.737966	686	0.0235804	0.0397624	0.553365	0.869373	670	0.0339724	0.0284777	0.233101	0.559204	1356	Fenland	Untargeted	High
BMI		Triacylglyceride	TG (C58:9)	-0.0222578	0.0411544	0.5888	0.914068	686	0.0119419	0.038328	0.755465	0.948981	670	-0.0027401	0.0279116	0.921812	0.980219	1356	Fenland	Untargeted	High
BMI		Triacylglyceride	TG (C54:3)	0.0952562	0.0420227	0.0237215	0.287312	686	-0.0025496	0.0406383	0.949993	0.988747	670	0.0454958	0.0291111	0.118329	0.42	1356	Fenland	Untargeted	High
BMI		Triacylglyceride	TG (C58:8)	-0.0103282	0.0411328	0.801818	0.972406	686	0.0113954	0.0384304	0.766926	0.951976	670	0.0008446	0.0279184	0.97587	0.989476	1356	Fenland	Untargeted	High
BMI		Triacylglyceride	TG (C59:7)	0.0180679	0.0404489	0.655248	0.93992	686	-0.0095478	0.0395564	0.809342	0.958287	670	0.0050034	0.0280708	0.858559	0.954067	1356	Fenland	Untargeted	High
BMI		Triacylglyceride	TG (C58:6)	0.0728529	0.040715	0.0740116	0.473674	686	0.0151085	0.0391868	0.699955	0.9313	670	0.0435926	0.0280205	0.120006	0.421711	1356	Fenland	Untargeted	High
BMI		Triacylglyceride	TG (C60:10)	0.0255552	0.0400174	0.523299	0.893077	686	0.0265328	0.0395902	0.502976	0.84492	670	0.0256118	0.0279077	0.358924	0.688667	1356	Fenland	Untargeted	High
BMI		Triacylglyceride	TG (C54:2)	0.0409825	0.0429885	0.340763	0.777007	686	0.0528571	0.0402094	0.189122	0.603577	670	0.0450246	0.0291665	0.122895	0.423795	1356	Fenland	Untargeted	High
BMI		Triacylglyceride	TG (C55:6)	-0.0158924	0.0399629	0.690993	0.945755	686	0.000901	0.0398449	0.981966	0.994838	670	-0.0074861	0.0280575	0.789656	0.930597	1356	Fenland	Untargeted	High
BMI		Triacylglyceride	TG (C55:5)	0.0686241	0.0402388	0.088579	0.506779	686	0.0429271	0.0394632	0.277095	0.693704	670	0.0560793	0.0279837	0.0452712	0.26878	1356	Fenland	Untargeted	High
BMI		Triacylglyceride	TG (C55:4)	0.0607346	0.0419904	0.148535	0.597938	686	0.0401122	0.0379083	0.290382	0.702477	670	0.0536585	0.0279693	0.0552624	0.29144	1356	Fenland	Untargeted	High
BMI		Unclassified	X - 01911	0.0131301	0.0177131	0.458587	0.825065	3168	-0.00454018	0.0189612	0.810778	0.957262	2713	0.00489564	0.0129438	0.705265	0.892265	5881	EPIC	Untargeted
BMI		Unclassified	X - 02249	-0.00500522	0.0143258	0.726816	0.938397	4680	0.0104802	0.0136144	0.44146	0.808859	5221	0.00313155	0.00986876	0.751001	0.908985	9901	EPIC	Untargeted
BMI		Unclassified	X - 02269	-0.0201613	0.0145694	0.166483	0.593711	4677	-0.00813174	0.013736	0.553875	0.864345	5221	-0.0137926	0.00999447	0.167578	0.478627	9898	EPIC	Untargeted
BMI		Unclassified	X - 07765	0.0134019	0.0154106	0.384539	0.78821	4303	-0.000306414	0.0149685	0.983669	0.997191	4566	0.00634825	0.0107372	0.554361	0.807282	8869	EPIC	Untargeted
BMI		Unclassified	X - 09789	0.00788637	0.0144471	0.585176	0.883171	4681	0.0157494	0.0136439	0.248423	0.664777	5221	0.0120425	0.0099195	0.224738	0.552004	9902	EPIC	Untargeted
BMI		Unclassified	X - 11261	0.00717636	0.0145989	0.623048	0.90149	4680	0.0411656	0.0137308	0.00272997	0.0919805	5221	0.0252116	0.010002	0.0117135	0.103522	9901	EPIC	Untargeted
BMI		Unclassified	X - 11299	-0.0121762	0.0152013	0.423179	0.809569	4311	0.00806978	0.0144788	0.577314	0.873957	4746	-0.00156065	0.0104842	0.881666	0.958763	9057	EPIC	Untargeted
BMI		Unclassified	X - 11305	-0.0124462	0.0146652	0.396096	0.790721	4681	-0.0085422	0.0137101	0.533272	0.853512	5220	-0.010363	0.0100151	0.300795	0.628991	9901	EPIC	Untargeted
BMI		Unclassified	X - 11308	-0.0266305	0.0139207	0.0558071	0.410781	4680	-0.0296794	0.0133484	0.0262292	0.270851	5206	-0.0282189	0.00963472	0.0034019	0.0513171	9886	EPIC	Untargeted
BMI		Unclassified	X - 11315	-0.0054969	0.0146095	0.706744	0.932748	4657	-0.000529885	0.0138574	0.969499	0.993813	5195	-0.00288226	0.010054	0.774359	0.915381	9852	EPIC	Untargeted
BMI		Unclassified	X - 11334	0.0343608	0.0141199	0.0149914	0.271089	4642	0.0180123	0.0131571	0.171055	0.572712	5221	0.0256102	0.00962589	0.00780123	0.0807705	9863	EPIC	Untargeted
BMI		Unclassified	X - 11357	0.0654353	0.0279668	0.0194523	0.302901	1272	0.0245123	0.0187825	0.191983	0.601156	2724	0.0372329	0.0155924	0.0169454	0.131878	3996	EPIC	Untargeted
BMI		Unclassified	X - 11372	-0.0155723	0.0138021	0.25927	0.685255	4645	-0.02397	0.0130546	0.066395	0.388892	5196	-0.0200047	0.00948425	0.0349225	0.203356	9841	EPIC	Untargeted
BMI		Unclassified	X - 11378	-0.0341797	0.0144007	0.0176624	0.287581	4631	-0.0030059	0.013959	0.829512	0.96426	5055	-0.0181073	0.010023	0.0708284	0.305418	9686	EPIC	Untargeted
BMI		Unclassified	X - 11381	0.0134067	0.014523	0.355986	0.775364	4681	0.0111271	0.0137088	0.417014	0.796384	5221	0.0122012	0.00996902	0.220985	0.549049	9902	EPIC	Untargeted
BMI		Unclassified	X - 11407	0.0241193	0.0143145	0.0920648	0.481981	4675	-0.0131004	0.0136942	0.338794	0.739577	5221	0.0046855	0.00989528	0.63585	0.853309	9896	EPIC	Untargeted
BMI		Unclassified	X - 11429	0.0598424	0.0135254	9.89131e-06	0.00277239	4646	0.0272626	0.0130529	0.0367899	0.310092	5221	0.0429734	0.00939239	4.75441e-06	0.000466408	9867	EPIC	Untargeted
BMI		Unclassified	X - 11438	-0.0161234	0.0146513	0.271183	0.701171	4667	-0.00484819	0.0138745	0.72678	0.93382	5199	-0.010179	0.0100742	0.312303	0.640193	9866	EPIC	Untargeted
BMI		Unclassified	X - 11440	-0.0098903	0.0128728	0.442343	0.815675	4676	-0.00751621	0.0123987	0.544402	0.85989	5210	-0.00865873	0.00893013	0.332242	0.656015	9886	EPIC	Untargeted
BMI		Unclassified	X - 11441	0.000871538	0.0155795	0.955391	0.985106	4063	0.0177082	0.0164952	0.283104	0.695932	3567	0.00880955	0.0113262	0.436687	0.736074	7630	EPIC	Untargeted
BMI		Unclassified	X - 11442	-0.0171597	0.0150861	0.255414	0.683578	4275	0.0150871	0.0153931	0.327086	0.73312	4065	-0.00136106	0.0107744	0.899476	0.963219	8340	EPIC	Untargeted
BMI		Unclassified	X - 11444	0.0235676	0.0132283	0.0748787	0.454836	4668	0.00788318	0.012828	0.538894	0.856681	5198	0.0154845	0.00920905	0.0926762	0.35699	9866	EPIC	Untargeted
BMI		Unclassified	X - 11452	0.0148268	0.0167443	0.375958	0.782439	3517	0.00897793	0.0184948	0.62741	0.89775	2850	0.0121922	0.0124129	0.325991	0.652726	6367	EPIC	Untargeted
BMI		Unclassified	X - 11470	-0.0067341	0.0138713	0.627366	0.903275	4597	-0.00660936	0.014334	0.644751	0.90604	4619	-0.00667378	0.00996805	0.503166	0.777944	9216	EPIC	Untargeted
BMI		Unclassified	X - 11478	-0.00794775	0.0145719	0.585495	0.883307	4666	0.0374842	0.0138377	0.00677404	0.147739	5184	0.0159416	0.0100343	0.112125	0.39109	9850	EPIC	Untargeted
BMI		Unclassified	X - 11483	0.00193756	0.0175094	0.911894	0.970564	3327	0.00530084	0.0178097	0.766	0.944851	3123	0.00359061	0.0124859	0.773673	0.915381	6450	EPIC	Untargeted
BMI		Unclassified	X - 11485	0.0123216	0.0190615	0.518067	0.853455	2731	-0.000200462	0.0259281	0.993832	0.99881	1518	0.00792825	0.0153578	0.605691	0.838057	4249	EPIC	Untargeted
BMI		Unclassified	X - 11491	0.0319451	0.0144305	0.0268983	0.333471	4539	0.0181986	0.0138295	0.188258	0.594438	4938	0.0247796	0.00998464	0.0130731	0.110531	9477	EPIC	Untargeted
BMI		Unclassified	X - 11522	-0.00255481	0.0142633	0.857853	0.959243	4680	0.00582867	0.0134428	0.664604	0.911381	5210	0.00188498	0.00978269	0.847206	0.946619	9890	EPIC	Untargeted
BMI		Unclassified	X - 11530	-0.00705962	0.014223	0.619669	0.900252	4681	0.00633381	0.0134222	0.637024	0.903066	5201	2.47344e-05	0.00976174	0.997978	0.999156	9882	EPIC	Untargeted
BMI		Unclassified	X - 11538	-0.0118334	0.0145933	0.417479	0.806989	4665	-0.0105419	0.0137627	0.443728	0.809896	5221	-0.0111498	0.0100125	0.265455	0.594858	9886	EPIC	Untargeted
BMI		Unclassified	X - 11540	-0.00616552	0.0154833	0.690499	0.925005	4239	0.0254748	0.0147536	0.084291	0.426784	4640	0.0104178	0.010681	0.329384	0.654756	8879	EPIC	Untargeted
BMI		Unclassified	X - 11549	-0.0121043	0.01472	0.410948	0.800675	4330	-0.0202439	0.0142156	0.154493	0.551821	4766	-0.016316	0.0102256	0.110578	0.388806	9096	EPIC	Untargeted
BMI		Unclassified	X - 11564	0.0577514	0.012842	7.05647e-06	0.00230747	4681	0.053993	0.0122799	1.12008e-05	0.00293013	5221	0.0557881	0.00887524	3.26136e-10	1.27976e-07	9902	EPIC	Untargeted
BMI		Unclassified	X - 11593	0.0549779	0.0137296	6.31597e-05	0.0103266	4681	0.0301277	0.0130402	0.0209068	0.242717	5221	0.0419133	0.00945516	9.29955e-06	0.000793292	9902	EPIC	Untargeted
BMI		Unclassified	X - 11787	0.0400777	0.0136617	0.00336711	0.127044	4677	0.0447793	0.0132321	0.000719301	0.0432977	5220	0.0425036	0.00950476	7.75574e-06	0.000707757	9897	EPIC	Untargeted
BMI		Unclassified	X - 11795	-0.00283795	0.013733	0.836291	0.95698	4677	-0.00356443	0.013322	0.78905	0.952696	5209	-0.00321222	0.0095621	0.736921	0.905347	9886	EPIC	Untargeted
BMI		Unclassified	X - 11838	0.00952947	0.0261634	0.715741	0.936189	1437	0.0155399	0.0252346	0.538105	0.856598	1571	0.0126433	0.018163	0.486367	0.771713	3008	EPIC	Untargeted
BMI		Unclassified	X - 11843	-0.0210306	0.0151052	0.163913	0.589544	4311	-0.00910803	0.0148568	0.539872	0.857328	4452	-0.0149705	0.0105921	0.157549	0.466232	8763	EPIC	Untargeted
BMI		Unclassified	X - 11847	0.0149458	0.021136	0.479561	0.83859	2316	0.00531734	0.0203578	0.793966	0.952696	2319	0.00995105	0.0146625	0.497346	0.777302	4635	EPIC	Untargeted
BMI		Unclassified	X - 11849	0.00388845	0.0198537	0.844739	0.95698	2619	0.000416659	0.0192157	0.982702	0.997191	2628	0.00209588	0.0138076	0.879352	0.958763	5247	EPIC	Untargeted
BMI		Unclassified	X - 11850	-0.0198291	0.0145801	0.173896	0.597273	4574	-0.0120108	0.0138694	0.386536	0.775509	5076	-0.0157247	0.010049	0.117629	0.398944	9650	EPIC	Untargeted
BMI		Unclassified	X - 11852	0.0286246	0.0170436	0.0931464	0.481981	3494	0.0240456	0.0166648	0.149137	0.545581	3566	0.0262836	0.0119155	0.0273949	0.176361	7060	EPIC	Untargeted
BMI		Unclassified	X - 11858	0.0195079	0.0274332	0.477139	0.836219	1395	-0.000262728	0.0326116	0.993574	0.99881	865	0.0113151	0.0209932	0.589897	0.830603	2260	EPIC	Untargeted
BMI		Unclassified	X - 11880	-0.0126912	0.0139707	0.363705	0.778797	4680	-0.0144272	0.013392	0.281395	0.695874	5209	-0.0135959	0.00966767	0.159627	0.469156	9889	EPIC	Untargeted
BMI		Unclassified	X - 11905	-0.039779	0.0145204	0.00617652	0.182377	4632	-0.0284339	0.0139742	0.0419282	0.32824	5131	-0.0338891	0.0100688	0.00076338	0.0187219	9763	EPIC	Untargeted
BMI		Unclassified	X - 12007	0.0147791	0.0146453	0.312965	0.736005	4617	0.0281931	0.0138236	0.041452	0.327939	5161	0.021873	0.0100527	0.0295684	0.185256	9778	EPIC	Untargeted
BMI		Unclassified	X - 12013	-0.0151468	0.0165227	0.359347	0.776562	3596	-0.00370019	0.0163313	0.82077	0.962259	3640	-0.00935679	0.011615	0.420487	0.723998	7236	EPIC	Untargeted
BMI		Unclassified	X - 12026	0.0521599	0.0135705	0.000122851	0.0160689	4640	0.0309207	0.0127844	0.0156131	0.214756	5210	0.0409074	0.00930541	1.10222e-05	0.000882673	9850	EPIC	Untargeted
BMI		Unclassified	X - 12063	0.0714682	0.0143618	6.71748e-07	0.000376563	4647	0.065861	0.0136416	1.41952e-06	0.000696274	5128	0.0685205	0.00989087	4.27903e-12	3.96418e-09	9775	EPIC	Untargeted
BMI		Unclassified	X - 12100	0.0457146	0.013388	0.000644186	0.0459598	4677	0.0237931	0.0127664	0.0624148	0.382807	5221	0.0342332	0.00923912	0.000211187	0.00767524	9898	EPIC	Untargeted
BMI		Unclassified	X - 12101	0.00258655	0.0147623	0.86092	0.959243	4601	0.0121803	0.0137491	0.375713	0.767864	5203	0.00772394	0.0100612	0.44267	0.739479	9804	EPIC	Untargeted
BMI		Unclassified	X - 12117	0.0588262	0.0138601	2.23815e-05	0.00516617	4401	0.0594797	0.0124243	1.73712e-06	0.000757382	5160	0.0591886	0.00925141	1.5764e-10	6.87311e-08	9561	EPIC	Untargeted
BMI		Unclassified	X - 12123	-0.0190942	0.033289	0.566385	0.874772	943	0.0162228	0.0204334	0.42731	0.805272	2473	0.00655782	0.0174144	0.70649	0.892265	3416	EPIC	Untargeted
BMI		Unclassified	X - 12126	-0.00195821	0.0169856	0.908225	0.97029	3374	-0.0219782	0.0162249	0.175634	0.578662	3579	-0.0124265	0.0117325	0.289529	0.618124	6953	EPIC	Untargeted
BMI		Unclassified	X - 12127	0.0284741	0.0153528	0.0637162	0.431073	4240	-0.00233243	0.0142715	0.870185	0.972329	4820	0.0119479	0.0104529	0.25303	0.583023	9060	EPIC	Untargeted
BMI		Unclassified	X - 12199	0.0555238	0.0238049	0.019788	0.306057	1795	-0.00073033	0.0147832	0.960601	0.99362	4494	0.0149264	0.0125586	0.234619	0.561891	6289	EPIC	Untargeted
BMI		Unclassified	X - 12206	0.0452734	0.015715	0.00398667	0.141104	3987	0.0284064	0.0141576	0.0448649	0.336305	4914	0.0359629	0.0105186	0.000628551	0.0160158	8901	EPIC	Untargeted
BMI		Unclassified	X - 12212	0.0217838	0.0146643	0.137479	0.557257	4651	0.0204158	0.0139449	0.143246	0.53603	5097	0.0210655	0.0101053	0.0371059	0.211633	9748	EPIC	Untargeted
BMI		Unclassified	X - 12216	-0.0107676	0.014537	0.458913	0.825065	4650	-0.0308449	0.0137116	0.0245193	0.262767	5168	-0.0213924	0.0099746	0.0319778	0.19501	9818	EPIC	Untargeted
BMI		Unclassified	X - 12221	0.0101766	0.0153104	0.506289	0.848231	4222	0.0183502	0.01465	0.210422	0.619428	4685	0.0144435	0.0105849	0.172397	0.486681	8907	EPIC	Untargeted
BMI		Unclassified	X - 12230	0.00264263	0.01478	0.858104	0.959243	4627	0.0147099	0.0139679	0.292333	0.705483	5165	0.00901689	0.0101517	0.374427	0.687591	9792	EPIC	Untargeted
BMI		Unclassified	X - 12231	0.0141616	0.0168546	0.400841	0.795599	3534	0.0110278	0.0180879	0.542121	0.859162	3024	0.0127052	0.012331	0.302847	0.629102	6558	EPIC	Untargeted
BMI		Unclassified	X - 12261	0.0360962	0.0214218	0.0921342	0.481981	2089	0.0375284	0.0221009	0.0896523	0.439745	2030	0.03679	0.015382	0.0167677	0.131069	4119	EPIC	Untargeted
BMI		Unclassified	X - 12283	0.0293031	0.0186072	0.115406	0.529653	2906	0.0216688	0.0145857	0.137445	0.529898	4679	0.0245744	0.0114792	0.0322926	0.19555	7585	EPIC	Untargeted
BMI		Unclassified	X - 12306	0.0245294	0.0158966	0.122898	0.540641	3929	0.0012372	0.0160136	0.938421	0.988373	3875	0.0129687	0.0112817	0.250338	0.581602	7804	EPIC	Untargeted
BMI		Unclassified	X - 12329	0.000932141	0.0150962	0.950767	0.983733	4380	0.016662	0.0144786	0.24987	0.665505	4824	0.0091254	0.0104494	0.382503	0.697464	9204	EPIC	Untargeted
BMI		Unclassified	X - 12407	-0.00903836	0.0165455	0.584912	0.883171	3699	0.0135165	0.014836	0.36231	0.758222	4532	0.00346415	0.0110457	0.75381	0.910271	8231	EPIC	Untargeted
BMI		Unclassified	X - 12410	-0.00448349	0.0153148	0.769724	0.946334	4177	0.0215642	0.0176438	0.221721	0.636656	3294	0.00670887	0.0115656	0.561867	0.812348	7471	EPIC	Untargeted
BMI		Unclassified	X - 12411	0.0203785	0.0149206	0.172076	0.597017	4161	-0.0207457	0.0141705	0.143262	0.53603	4644	-0.00124317	0.010275	0.903699	0.96626	8805	EPIC	Untargeted
BMI		Unclassified	X - 12442	-0.00256219	0.0148143	0.862695	0.959243	4679	0.021843	0.0138515	0.114871	0.48995	5194	0.0104591	0.0101178	0.301257	0.62907	9873	EPIC	Untargeted
BMI		Unclassified	X - 12462	-0.0127539	0.0148681	0.391048	0.789704	4409	-0.016964	0.0138189	0.219657	0.63331	5188	-0.0150127	0.0101221	0.13803	0.434197	9597	EPIC	Untargeted
BMI		Unclassified	X - 12511	-0.0310324	0.0140073	0.0267784	0.333471	4635	-0.0177308	0.0132424	0.18065	0.584877	5200	-0.0240085	0.00962286	0.0125977	0.108406	9835	EPIC	Untargeted
BMI		Unclassified	X - 12524	-0.0174718	0.014537	0.229469	0.655494	4680	-0.00609262	0.0135696	0.653458	0.907188	5221	-0.011391	0.00991956	0.250828	0.581905	9901	EPIC	Untargeted
BMI		Unclassified	X - 12543	0.0158921	0.0164819	0.335002	0.759271	3631	0.0223653	0.0165572	0.176846	0.580706	3713	0.019114	0.011681	0.101771	0.375092	7344	EPIC	Untargeted
BMI		Unclassified	X - 12544	-0.008194	0.0153297	0.59301	0.88579	4394	-0.0091903	0.0146163	0.529531	0.850892	4572	-0.00871587	0.0105785	0.409983	0.718202	8966	EPIC	Untargeted
BMI		Unclassified	X - 12565	-0.0220355	0.0426659	0.60574	0.88846	552	0.0254646	0.0195553	0.192971	0.601246	2555	0.0172185	0.017777	0.332754	0.656015	3107	EPIC	Untargeted
BMI		Unclassified	X - 12680	0.0200266	0.0145226	0.167964	0.594311	4660	0.0229515	0.0137908	0.0961196	0.456458	5203	0.0215646	0.0100003	0.0310523	0.192191	9863	EPIC	Untargeted
BMI		Unclassified	X - 12686	0.0498738	0.0139308	0.000346934	0.0283153	4667	0.0161006	0.0133708	0.228583	0.643904	5221	0.0322948	0.00964647	0.000814445	0.019369	9888	EPIC	Untargeted
BMI		Unclassified	X - 12688	0.0245103	0.0141815	0.0839949	0.470832	4681	0.0174585	0.0134736	0.195118	0.604175	5213	0.020804	0.00976794	0.0331861	0.198813	9894	EPIC	Untargeted
BMI		Unclassified	X - 12701	0.0143179	0.0158608	0.366732	0.779976	3916	0.0069479	0.014902	0.641068	0.903899	4369	0.0104034	0.0108605	0.338107	0.659081	8285	EPIC	Untargeted
BMI		Unclassified	X - 12707	-0.0160157	0.0142497	0.261104	0.686711	4450	0.0223842	0.0139051	0.107513	0.47703	4755	0.00365417	0.009952	0.713485	0.8941	9205	EPIC	Untargeted
BMI		Unclassified	X - 12712	0.0327728	0.0178238	0.0660509	0.437114	3218	-0.00350596	0.0178219	0.844058	0.969275	3151	0.0146315	0.0126027	0.24565	0.57548	6369	EPIC	Untargeted
BMI		Unclassified	X - 12729	0.0280453	0.0161018	0.0816289	0.465616	3993	-0.00664764	0.0163969	0.685192	0.917643	3724	0.0110139	0.0114886	0.337721	0.659028	7717	EPIC	Untargeted
BMI		Unclassified	X - 12730	-0.0145735	0.0154321	0.345042	0.768766	4190	0.00181739	0.0149902	0.903507	0.98106	4454	-0.00613996	0.0107525	0.567982	0.81618	8644	EPIC	Untargeted
BMI		Unclassified	X - 12731	-0.0187719	0.0174434	0.281937	0.711355	3216	-0.0012007	0.0168985	0.943359	0.989008	3553	-0.00970756	0.0121371	0.423813	0.726853	6769	EPIC	Untargeted
BMI		Unclassified	X - 12738	0.01766	0.017836	0.322185	0.746313	3211	-0.0183834	0.0185929	0.322874	0.731948	2991	0.000386796	0.0128712	0.976026	0.995303	6202	EPIC	Untargeted
BMI		Unclassified	X - 12739	0.0139283	0.0151852	0.359073	0.776562	4305	0.00989356	0.0157322	0.529467	0.850892	4056	0.0119823	0.0109258	0.272774	0.601328	8361	EPIC	Untargeted
BMI		Unclassified	X - 12740	0.00170101	0.0217971	0.937805	0.979491	2183	0.0128821	0.0229669	0.574932	0.872864	1889	0.00699959	0.0158102	0.657965	0.861413	4072	EPIC	Untargeted
BMI		Unclassified	X - 12798	0.011694	0.0148048	0.429639	0.812335	4587	0.0120097	0.0138238	0.385014	0.774774	5208	0.0118627	0.0101039	0.24037	0.569572	9795	EPIC	Untargeted
BMI		Unclassified	X - 12812	0.00815635	0.0179394	0.649384	0.90888	3137	0.0409082	0.0185228	0.027284	0.278084	2938	0.0240084	0.0128864	0.0624501	0.286613	6075	EPIC	Untargeted
BMI		Unclassified	X - 12816	0.00546014	0.0179805	0.761399	0.944563	3123	0.00276784	0.0176314	0.875268	0.97319	3340	0.0040876	0.0125889	0.745409	0.908985	6463	EPIC	Untargeted
BMI		Unclassified	X - 12818	0.0339032	0.0172365	0.0492726	0.390597	3375	0.00748985	0.0170574	0.66062	0.910211	3424	0.0205586	0.0121242	0.0899508	0.350764	6799	EPIC	Untargeted
BMI		Unclassified	X - 12822	0.0312456	0.0147202	0.0338417	0.343986	4281	0.02523	0.0155418	0.104589	0.472659	4044	0.028401	0.0106874	0.00787388	0.0813081	8325	EPIC	Untargeted
BMI		Unclassified	X - 12830	0.0149731	0.0204317	0.463732	0.827544	2363	0.0012521	0.0235094	0.957531	0.991909	1778	0.00906893	0.0154215	0.556486	0.809359	4141	EPIC	Untargeted
BMI		Unclassified	X - 12844	0.0239776	0.0142385	0.0922502	0.481981	4676	0.0297431	0.0135659	0.0283881	0.283532	5216	0.0269997	0.00982172	0.00597806	0.0704555	9892	EPIC	Untargeted
BMI		Unclassified	X - 12846	0.0313257	0.0137843	0.0230981	0.323703	4613	0.013185	0.0136163	0.332931	0.734443	4877	0.0221442	0.00968703	0.0222565	0.155221	9490	EPIC	Untargeted
BMI		Unclassified	X - 12847	-0.00433948	0.0155137	0.779706	0.947584	4256	0.026517	0.01535	0.084153	0.426716	4258	0.0112524	0.0109115	0.302429	0.62907	8514	EPIC	Untargeted
BMI		Unclassified	X - 12849	0.00839469	0.015999	0.599821	0.887638	3972	0.00773056	0.0154328	0.616456	0.895019	4220	0.00805067	0.0111074	0.468574	0.756671	8192	EPIC	Untargeted
BMI		Unclassified	X - 12851	0.0073224	0.0165832	0.658837	0.913725	3695	-0.024958	0.016328	0.126466	0.507164	3713	-0.009068	0.0116348	0.435753	0.736072	7408	EPIC	Untargeted
BMI		Unclassified	X - 12906	0.0282006	0.0145482	0.0526347	0.403395	4515	0.00674413	0.0138283	0.625781	0.89752	4954	0.0169284	0.010023	0.0912273	0.353382	9469	EPIC	Untargeted
BMI		Unclassified	X - 13431	-0.0307761	0.0143369	0.0318732	0.343986	4673	-0.0246109	0.0136437	0.0713159	0.396379	5214	-0.0275409	0.00988351	0.00532731	0.0659448	9887	EPIC	Untargeted
BMI		Unclassified	X - 13529	0.0402123	0.0140604	0.00425613	0.145275	4579	7.30209e-05	0.0134591	0.995671	0.99881	5063	0.019266	0.00972265	0.047529	0.248341	9642	EPIC	Untargeted
BMI		Unclassified	X - 13553	0.00470421	0.0131976	0.721525	0.938126	4438	0.0262399	0.0129238	0.0423763	0.328626	4781	0.0156977	0.0092338	0.089125	0.350452	9219	EPIC	Untargeted
BMI		Unclassified	X - 13658	0.00955908	0.0150598	0.525629	0.856178	4399	-0.00960416	0.014455	0.506455	0.841019	4706	-0.000415054	0.0104285	0.968252	0.992797	9105	EPIC	Untargeted
BMI		Unclassified	X - 13684	0.00747263	0.0135445	0.581173	0.881873	4672	0.030026	0.0133672	0.0247303	0.262941	5218	0.0188979	0.0095141	0.0470001	0.246535	9890	EPIC	Untargeted
BMI		Unclassified	X - 13729	0.0109152	0.0144366	0.449641	0.819994	4551	-0.0225781	0.0136352	0.0978094	0.459289	5114	-0.00678686	0.00991275	0.493558	0.775378	9665	EPIC	Untargeted
BMI		Unclassified	X - 13737	0.0262275	0.0138639	0.0585836	0.421029	4551	0.0341464	0.0128343	0.00782562	0.160773	5111	0.0304919	0.00941822	0.00120562	0.025362	9662	EPIC	Untargeted
BMI		Unclassified	X - 13835	0.0137074	0.016041	0.392868	0.789762	3883	0.0216747	0.0154525	0.160789	0.5583	4187	0.0178399	0.0111288	0.108925	0.385468	8070	EPIC	Untargeted
BMI		Unclassified	X - 13844	0.0360865	0.0176862	0.0413984	0.365775	3077	0.00370419	0.0180817	0.837697	0.965948	3078	0.0202534	0.0126435	0.109183	0.385978	6155	EPIC	Untargeted
BMI		Unclassified	X - 13866	-0.0144028	0.0144316	0.31833	0.742489	4680	0.0198579	0.0137237	0.147963	0.545551	5221	0.00358845	0.00994497	0.718226	0.897268	9901	EPIC	Untargeted
BMI		Unclassified	X - 13891	-0.0189066	0.0164277	0.249846	0.678005	3822	-0.00406829	0.014143	0.773625	0.946882	4893	-0.0103847	0.0107181	0.3326	0.656015	8715	EPIC	Untargeted
BMI		Unclassified	X - 14056	-0.000191768	0.0145844	0.98951	0.998158	4677	0.00391016	0.0137764	0.776552	0.948038	5221	0.00197596	0.0100149	0.843591	0.945786	9898	EPIC	Untargeted
BMI		Unclassified	X - 14314	0.015049	0.0156212	0.335419	0.759483	4136	-0.00427344	0.015444	0.78202	0.950634	4132	0.00527756	0.0109827	0.630847	0.849694	8268	EPIC	Untargeted
BMI		Unclassified	X - 14626	0.0137238	0.015959	0.389873	0.789704	4070	-0.0191224	0.0158664	0.22819	0.643305	4087	-0.0027949	0.0112518	0.803829	0.927485	8157	EPIC	Untargeted
BMI		Unclassified	X - 14658	-0.0093919	0.0155093	0.544837	0.864588	4214	0.000878372	0.015725	0.955457	0.991069	4195	-0.00432767	0.0110422	0.695117	0.888481	8409	EPIC	Untargeted
BMI		Unclassified	X - 14662	0.0249403	0.0208377	0.231479	0.659449	2231	0.000753082	0.0232472	0.974161	0.996168	1898	0.0141647	0.0155166	0.361308	0.678361	4129	EPIC	Untargeted
BMI		Unclassified	X - 14838	0.0105962	0.0143213	0.459406	0.825065	4652	0.0116195	0.013553	0.391297	0.779811	5219	0.011136	0.00984382	0.257942	0.58843	9871	EPIC	Untargeted
BMI		Unclassified	X - 14904	-0.00394489	0.0161356	0.806869	0.950843	3960	0.00235515	0.0162605	0.884846	0.975617	3778	-0.000819153	0.0114535	0.942984	0.980982	7738	EPIC	Untargeted
BMI		Unclassified	X - 14939	0.00632829	0.0143684	0.659646	0.914	4680	0.0386459	0.0136778	0.00473938	0.119331	5212	0.0232824	0.00990681	0.0187661	0.140531	9892	EPIC	Untargeted
BMI		Unclassified	X - 15161	-0.0246973	0.0157017	0.115819	0.53029	4072	-0.0086732	0.0139015	0.532717	0.853512	5106	-0.0157144	0.0104084	0.131099	0.4234	9178	EPIC	Untargeted
BMI		Unclassified	X - 15220	-0.00329777	0.0156222	0.832824	0.956186	3993	0.0125256	0.0163715	0.44427	0.809896	3729	0.00424353	0.0113022	0.707317	0.892265	7722	EPIC	Untargeted
BMI		Unclassified	X - 15461	0.0245856	0.0148734	0.0984056	0.491176	4370	0.0346551	0.0129458	0.00745339	0.158092	5176	0.0303147	0.00976495	0.00190638	0.0343148	9546	EPIC	Untargeted
BMI		Unclassified	X - 15469	-0.020673	0.0149853	0.167794	0.594245	4432	0.0119703	0.0136545	0.380713	0.770447	5209	-0.00283779	0.010093	0.778583	0.917515	9641	EPIC	Untargeted
BMI		Unclassified	X - 15486	0.0301416	0.0146025	0.0390598	0.358285	4674	0.0514918	0.0137796	0.000188365	0.0180279	5203	0.0414352	0.0100219	3.558e-05	0.00217999	9877	EPIC	Untargeted
BMI		Unclassified	X - 15492	0.0388965	0.0130041	0.00279441	0.115825	4647	0.0322608	0.0126942	0.011071	0.186449	5107	0.0354987	0.00908374	9.3089e-05	0.00415092	9754	EPIC	Untargeted
BMI		Unclassified	X - 15497	0.0331048	0.0139457	0.0176444	0.287581	4679	0.0081854	0.0132841	0.537802	0.856598	5211	0.02004	0.00961866	0.03721	0.2117	9890	EPIC	Untargeted
BMI		Unclassified	X - 15503	0.0350349	0.0131643	0.0078095	0.209894	4676	0.024221	0.0126917	0.0563937	0.365484	5206	0.0294303	0.00913692	0.00127728	0.0261805	9882	EPIC	Untargeted
BMI		Unclassified	X - 15666	0.00815013	0.0212353	0.701162	0.929191	2256	0.00096923	0.0142496	0.945774	0.989008	5003	0.00319876	0.0118325	0.7869	0.919204	7259	EPIC	Untargeted
BMI		Unclassified	X - 15674	0.00206433	0.0144574	0.886465	0.965154	4471	0.00498237	0.0138441	0.718944	0.932573	4752	0.00358656	0.00999904	0.719827	0.897839	9223	EPIC	Untargeted
BMI		Unclassified	X - 15728	-0.0148057	0.0156823	0.345175	0.768766	4077	-0.001325	0.0160437	0.934184	0.988186	4009	-0.00821888	0.0112147	0.463639	0.754323	8086	EPIC	Untargeted
BMI		Unclassified	X - 16071	0.0232249	0.0141123	0.0998872	0.493552	4674	0.0193598	0.0134875	0.151237	0.547345	5217	0.0212049	0.00975049	0.0296486	0.185256	9891	EPIC	Untargeted
BMI		Unclassified	X - 16083	-0.0806978	0.0582322	0.166901	0.593711	297	-0.0333261	0.0592426	0.574188	0.872864	302	-0.0574193	0.041529	0.166777	0.478252	599	EPIC	Untargeted
BMI		Unclassified	X - 16087	0.0422326	0.0146621	0.00399149	0.141104	4296	0.0430892	0.0149986	0.00408779	0.110959	4225	0.0426512	0.0104846	4.74222e-05	0.00277738	8521	EPIC	Untargeted
BMI		Unclassified	X - 16124	-0.00164276	0.0157533	0.916952	0.971677	4004	0.0220226	0.0157368	0.16176	0.558756	4037	0.0102023	0.0111334	0.359473	0.676857	8041	EPIC	Untargeted
BMI		Unclassified	X - 16397	0.0107211	0.0173971	0.537768	0.861434	3309	0.0507285	0.01409	0.000320943	0.0251876	4983	0.0348809	0.0109494	0.00144427	0.0283366	8292	EPIC	Untargeted
BMI		Unclassified	X - 16480	-0.022252	0.0147328	0.131019	0.550448	4629	-0.00841433	0.0138544	0.543653	0.85989	5129	-0.0149083	0.0100928	0.139642	0.434197	9758	EPIC	Untargeted
BMI		Unclassified	X - 16570	0.00876027	0.0147441	0.55244	0.868418	4457	0.0274708	0.0144608	0.0575381	0.367768	4653	0.018297	0.0103241	0.0763494	0.32008	9110	EPIC	Untargeted
BMI		Unclassified	X - 16580	0.0260324	0.0145431	0.0735175	0.450469	4585	0.0390148	0.0135838	0.0040934	0.110959	5217	0.0329658	0.00992703	0.000897555	0.0210898	9802	EPIC	Untargeted
BMI		Unclassified	X - 16649	-0.0243114	0.0197765	0.219071	0.645856	2543	0.0179611	0.022129	0.417085	0.796384	2074	-0.00554081	0.0147459	0.707102	0.892265	4617	EPIC	Untargeted
BMI		Unclassified	X - 16654	0.0470096	0.0156673	0.00271164	0.115825	4115	-0.000175109	0.0166205	0.991594	0.99881	3685	0.024809	0.0114005	0.0295458	0.185256	7800	EPIC	Untargeted
BMI		Unclassified	X - 16935	0.0067496	0.014795	0.648262	0.90888	4459	-0.0296879	0.0152987	0.0523788	0.354037	4282	-0.0108594	0.0106353	0.307219	0.632382	8741	EPIC	Untargeted
BMI		Unclassified	X - 16944	-0.0118306	0.0146751	0.420187	0.80859	4628	0.0424856	0.0139106	0.00226837	0.085012	5108	0.016779	0.0100957	0.0965137	0.363804	9736	EPIC	Untargeted
BMI		Unclassified	X - 16946	-0.00505329	0.0190397	0.790716	0.947584	2674	0.0479802	0.022597	0.0338613	0.3017	1865	0.0169653	0.0145603	0.243949	0.573207	4539	EPIC	Untargeted
BMI		Unclassified	X - 16947	0.0130178	0.01566	0.405865	0.798309	3986	0.0239225	0.0153889	0.120134	0.495696	4136	0.0185654	0.0109762	0.0907554	0.352598	8122	EPIC	Untargeted
BMI		Unclassified	X - 17010	0.0125574	0.0142354	0.377758	0.782691	4594	-0.00949701	0.0143456	0.507991	0.841675	4943	0.00161516	0.0101047	0.873005	0.956588	9537	EPIC	Untargeted
BMI		Unclassified	X - 17145	-0.0253491	0.0147653	0.0860825	0.471771	4566	-0.0102628	0.0140595	0.465451	0.818451	5080	-0.0174368	0.0101819	0.0868	0.342988	9646	EPIC	Untargeted
BMI		Unclassified	X - 17166	-0.010567	0.0184889	0.567682	0.874934	2967	0.0344119	0.0218897	0.116097	0.49192	1997	0.00816079	0.0141247	0.563421	0.81252	4964	EPIC	Untargeted
BMI		Unclassified	X - 17185	0.00824393	0.014853	0.5789	0.881873	4515	0.0251625	0.014198	0.0764129	0.410848	4969	0.0170845	0.0102633	0.0959867	0.362863	9484	EPIC	Untargeted
BMI		Unclassified	X - 17189	-0.00296386	0.0163935	0.856539	0.958386	3718	0.0116026	0.0172063	0.500152	0.837133	3348	0.00396724	0.0118689	0.738187	0.906052	7066	EPIC	Untargeted
BMI		Unclassified	X - 17269	-0.0020131	0.0233953	0.931438	0.978005	1858	-0.0081633	0.0178928	0.648255	0.906327	3122	-0.00589353	0.0142126	0.678385	0.875076	4980	EPIC	Untargeted
BMI		Unclassified	X - 17299	0.0323056	0.0137187	0.0185745	0.295086	4338	0.0255268	0.0120274	0.0338522	0.3017	5219	0.0284728	0.00904386	0.00164221	0.0306909	9557	EPIC	Untargeted
BMI		Unclassified	X - 17304	0.00592837	0.026476	0.822856	0.952542	1433	0.00699054	0.0181917	0.700805	0.924523	3021	0.0066499	0.0149935	0.657391	0.861413	4454	EPIC	Untargeted
BMI		Unclassified	X - 17327	-0.014087	0.0178429	0.429879	0.812335	3194	0.0124695	0.0161579	0.440323	0.808151	3877	0.000504127	0.0119769	0.966426	0.99213	7071	EPIC	Untargeted
BMI		Unclassified	X - 17328	-0.0313239	0.0204178	0.125123	0.544931	2457	0.0422564	0.0174722	0.0156401	0.214756	3236	0.0111521	0.0132751	0.400868	0.71209	5693	EPIC	Untargeted
BMI		Unclassified	X - 17335	-0.0111324	0.0171965	0.517438	0.853455	3432	0.00861855	0.0152741	0.572607	0.872864	4385	-9.16948e-05	0.0114199	0.993594	0.998684	7817	EPIC	Untargeted
BMI		Unclassified	X - 17337	-0.0091639	0.0144528	0.526076	0.856178	4671	0.00627089	0.0136558	0.646103	0.906327	5219	-0.00100921	0.00992593	0.919016	0.972572	9890	EPIC	Untargeted
BMI		Unclassified	X - 17340	0.0164432	0.0137868	0.233057	0.659788	4512	0.0349227	0.0137197	0.0109457	0.185785	4659	0.025728	0.0097249	0.00815504	0.0831179	9171	EPIC	Untargeted
BMI		Unclassified	X - 17343	0.014028	0.0204918	0.493688	0.843374	2231	0.0193116	0.0196576	0.325994	0.732927	2672	0.0167795	0.0141858	0.236872	0.564007	4903	EPIC	Untargeted
BMI		Unclassified	X - 17346	0.0195982	0.0194069	0.312657	0.736005	2644	0.0123905	0.016467	0.451834	0.813674	3671	0.0154076	0.0125561	0.219784	0.548272	6315	EPIC	Untargeted
BMI		Unclassified	X - 17348	-0.0460416	0.053366	0.388888	0.789704	351	-0.0109128	0.0595638	0.854767	0.969316	289	-0.0303993	0.0397466	0.444374	0.74054	640	EPIC	Untargeted
BMI		Unclassified	X - 17350	-0.00505486	0.0203143	0.803512	0.949734	2421	0.0152152	0.0221493	0.4922	0.832897	2089	0.00420585	0.0149712	0.778764	0.917515	4510	EPIC	Untargeted
BMI		Unclassified	X - 17351	0.0182515	0.0151663	0.228876	0.655494	4348	0.0131009	0.0146935	0.372645	0.76478	4670	0.0155947	0.010553	0.139476	0.434197	9018	EPIC	Untargeted
BMI		Unclassified	X - 17353	0.0286875	0.0291849	0.325825	0.749549	1222	-0.0392873	0.0335924	0.242494	0.656358	929	-0.000550883	0.0220315	0.980051	0.996559	2151	EPIC	Untargeted
BMI		Unclassified	X - 17357	0.00919697	0.0147911	0.534113	0.859242	4149	0.00603397	0.0152837	0.693014	0.921513	4011	0.00766726	0.0106288	0.470682	0.757571	8160	EPIC	Untargeted
BMI		Unclassified	X - 17359	0.0402147	0.0135026	0.00291361	0.116663	4628	0.0565662	0.0134478	2.64167e-05	0.00435559	4901	0.0484237	0.00952833	3.73336e-07	5.6345e-05	9529	EPIC	Untargeted
BMI		Unclassified	X - 17361	0.0296104	0.0243498	0.224145	0.650071	1639	0.0066755	0.024928	0.788893	0.952696	1696	0.018412	0.0174187	0.290501	0.619524	3335	EPIC	Untargeted
BMI		Unclassified	X - 17367	0.0354455	0.0155908	0.0230506	0.323703	3908	0.00488868	0.0157081	0.755649	0.941024	4018	0.0202816	0.0110656	0.0668238	0.296524	7926	EPIC	Untargeted
BMI		Unclassified	X - 17469	0.0307097	0.0150248	0.0410196	0.364369	4362	0.000393867	0.0144514	0.978258	0.996284	4726	0.0149623	0.0104155	0.150847	0.453745	9088	EPIC	Untargeted
BMI		Unclassified	X - 17612	0.0201373	0.0156783	0.199076	0.615358	3883	-0.021491	0.0161872	0.184372	0.592119	3758	-1.22156e-05	0.0112618	0.999135	0.999156	7641	EPIC	Untargeted
BMI		Unclassified	X - 17653	-0.0190151	0.0146875	0.195509	0.609838	4592	-0.018304	0.0139992	0.191101	0.600386	5053	-0.0186425	0.0101335	0.0658146	0.294814	9645	EPIC	Untargeted
BMI		Unclassified	X - 17654	-0.00416456	0.0147367	0.777498	0.947584	4541	-0.00304128	0.0137519	0.824982	0.962429	5167	-0.00356414	0.0100542	0.72297	0.899757	9708	EPIC	Untargeted
BMI		Unclassified	X - 17676	0.0356742	0.0147971	0.0159538	0.277186	4446	0.0273593	0.0143203	0.0561256	0.365484	4807	0.0313807	0.0102904	0.00229221	0.0389379	9253	EPIC	Untargeted
BMI		Unclassified	X - 17677	0.00148612	0.0173803	0.931864	0.978005	3378	0.0124437	0.0162353	0.443453	0.809896	3790	0.00733769	0.0118643	0.536266	0.79769	7168	EPIC	Untargeted
BMI		Unclassified	X - 17685	0.0555888	0.0147073	0.000159085	0.0183602	4495	-0.00615979	0.0141082	0.662413	0.910826	4854	0.0234311	0.0101812	0.0213687	0.152336	9349	EPIC	Untargeted
BMI		Unclassified	X - 17690	0.00678246	0.017059	0.690959	0.925005	3482	0.0159427	0.017637	0.366097	0.761296	3237	0.01121	0.0122618	0.360599	0.677677	6719	EPIC	Untargeted
BMI		Unclassified	X - 18249	-0.0206203	0.0145766	0.157248	0.579926	4675	-0.00614599	0.013803	0.656147	0.907188	5218	-0.0129889	0.0100225	0.194987	0.513164	9893	EPIC	Untargeted
BMI		Unclassified	X - 18345	0.00809523	0.0198213	0.683007	0.920055	2504	0.0779483	0.0241139	0.00124892	0.0582699	1843	0.0362615	0.0153122	0.0178779	0.135955	4347	EPIC	Untargeted
BMI		Unclassified	X - 18779	-0.005448	0.0163189	0.738516	0.939199	3468	0.00342379	0.0181223	0.850163	0.969275	2999	-0.00147537	0.0121268	0.903167	0.96626	6467	EPIC	Untargeted
BMI		Unclassified	X - 18886	0.0300934	0.0156003	0.0537984	0.40743	3963	0.00788939	0.0157904	0.617362	0.895206	3921	0.0191259	0.0110977	0.0848134	0.339947	7884	EPIC	Untargeted
BMI		Unclassified	X - 18889	0.0292035	0.0150648	0.0526274	0.403395	4112	0.0216514	0.0151582	0.153264	0.55057	4108	0.0254508	0.0106853	0.0172257	0.133058	8220	EPIC	Untargeted
BMI		Unclassified	X - 18899	-0.0239278	0.0140188	0.0879189	0.475821	4669	-0.0135093	0.0132142	0.30667	0.714702	5209	-0.018411	0.00961572	0.0555332	0.268595	9878	EPIC	Untargeted
BMI		Unclassified	X - 18901	-0.0151433	0.014465	0.295205	0.722634	4669	-0.0360478	0.0137254	0.00865598	0.16983	5207	-0.0261436	0.00995654	0.00864537	0.0863217	9876	EPIC	Untargeted
BMI		Unclassified	X - 18913	0.00674211	0.014573	0.643641	0.907551	4633	0.0135702	0.0139311	0.330055	0.73312	5154	0.0103098	0.01007	0.305924	0.63148	9787	EPIC	Untargeted
BMI		Unclassified	X - 18914	-0.0297766	0.0145482	0.0407376	0.363881	4673	-0.0150679	0.0137832	0.274352	0.69043	5216	-0.0220254	0.0100057	0.0277157	0.177416	9889	EPIC	Untargeted
BMI		Unclassified	X - 18921	-0.0158524	0.0145324	0.275403	0.70679	4677	0.0294015	0.0138731	0.034111	0.3017	5183	0.00782434	0.0100347	0.435553	0.736051	9860	EPIC	Untargeted
BMI		Unclassified	X - 18922	0.0317087	0.015669	0.0430693	0.371016	4153	0.0101045	0.0142973	0.479761	0.826506	4914	0.0199197	0.0105614	0.0592836	0.278152	9067	EPIC	Untargeted
BMI		Unclassified	X - 19141	0.0334904	0.0146161	0.0219887	0.318699	4679	0.0119828	0.013668	0.380688	0.770447	5187	0.0220164	0.00998309	0.0274283	0.176361	9866	EPIC	Untargeted
BMI		Unclassified	X - 19183	0.00890411	0.0256489	0.728525	0.938397	1510	0.0358859	0.0237485	0.130952	0.518489	1735	0.0234315	0.0174259	0.178743	0.49463	3245	EPIC	Untargeted
BMI		Unclassified	X - 19434	0.0260542	0.0180458	0.148906	0.572049	2987	-0.00287408	0.0185434	0.876839	0.97319	2763	0.0119834	0.0129326	0.354133	0.672287	5750	EPIC	Untargeted
BMI		Unclassified	X - 19438	0.0349864	0.0153909	0.0230642	0.323703	4291	0.00748741	0.0154787	0.628608	0.898295	4172	0.0213151	0.0109139	0.0508169	0.25763	8463	EPIC	Untargeted
BMI		Unclassified	X - 19455	-0.00924543	0.0167411	0.580806	0.881873	3526	0.0126482	0.0209219	0.545542	0.859965	2324	-0.000699355	0.0130715	0.957332	0.988492	5850	EPIC	Untargeted
BMI		Unclassified	X - 21258	0.00643538	0.0145492	0.65828	0.913722	4673	0.00723985	0.0138102	0.600133	0.886977	5194	0.00685857	0.0100164	0.49351	0.775378	9867	EPIC	Untargeted
BMI		Unclassified	X - 21286	-0.0235039	0.0143379	0.101221	0.497111	4658	-0.0271199	0.0136695	0.0473122	0.345723	5196	-0.0253981	0.00989365	0.0102549	0.0951308	9854	EPIC	Untargeted
BMI		Unclassified	X - 21295	0.0396775	0.0153742	0.00989066	0.232401	4293	0.00124836	0.0144093	0.930965	0.987326	4776	0.0192192	0.0105135	0.0675417	0.29779	9069	EPIC	Untargeted
BMI		Unclassified	X - 21310	-0.00176227	0.0150243	0.906632	0.97029	4420	-0.018127	0.0141905	0.201519	0.612843	4933	-0.0104113	0.0103164	0.312877	0.640777	9353	EPIC	Untargeted
BMI		Unclassified	X - 21312	-0.0101288	0.0186054	0.586208	0.883565	2915	0.00202475	0.0202141	0.920222	0.98467	2402	-0.00455481	0.0136894	0.739342	0.906347	5317	EPIC	Untargeted
BMI		Unclassified	X - 21315	0.0334291	0.0204742	0.102659	0.50166	2329	0.000137758	0.0222478	0.99506	0.99881	2063	0.0181632	0.0150655	0.227966	0.555957	4392	EPIC	Untargeted
BMI		Unclassified	X - 21319	-0.00317067	0.0144465	0.826288	0.952847	4642	0.0335002	0.0138376	0.015514	0.214756	5147	0.0159539	0.00999297	0.110375	0.38879	9789	EPIC	Untargeted
BMI		Unclassified	X - 21339	-0.0101441	0.0144806	0.48363	0.839919	4636	-0.0167876	0.013903	0.227301	0.641676	5086	-0.013601	0.0100289	0.175039	0.489264	9722	EPIC	Untargeted
BMI		Unclassified	X - 21341	-0.00880493	0.0218016	0.686353	0.923294	2048	0.0144119	0.02259	0.523562	0.848032	2037	0.00239124	0.0156874	0.878847	0.958763	4085	EPIC	Untargeted
BMI		Unclassified	X - 21342	0.00877591	0.0151713	0.562985	0.873874	4550	0.00188282	0.01445	0.896335	0.97895	4870	0.00516162	0.0104634	0.621798	0.844719	9420	EPIC	Untargeted
BMI		Unclassified	X - 21343	0.00116796	0.0148154	0.937168	0.979086	4678	0.0132372	0.0138741	0.340081	0.740144	5202	0.00759815	0.0101269	0.453079	0.7477	9880	EPIC	Untargeted
BMI		Unclassified	X - 21353	0.0025634	0.014945	0.86382	0.959243	4653	0.0055694	0.0141703	0.694312	0.921795	5070	0.00414632	0.0102829	0.686782	0.880697	9723	EPIC	Untargeted
BMI		Unclassified	X - 21364	0.00160616	0.013351	0.904249	0.969347	4650	-0.00260777	0.0130396	0.841497	0.968055	5156	-0.00055053	0.00932854	0.95294	0.986892	9806	EPIC	Untargeted
BMI		Unclassified	X - 21383	0.0532221	0.0208399	0.0107162	0.240288	2373	0.0342992	0.0242237	0.156972	0.553526	1767	0.0451736	0.0157981	0.004244	0.0574177	4140	EPIC	Untargeted
BMI		Unclassified	X - 21411	-0.020198	0.0150215	0.178822	0.599743	4465	-0.00979994	0.0144382	0.497329	0.835411	4806	-0.0147932	0.0104095	0.15528	0.462658	9271	EPIC	Untargeted
BMI		Unclassified	X - 21441	-0.0066855	0.0142254	0.6384	0.906791	4566	0.00607305	0.0140645	0.665906	0.911638	4915	-0.000233667	0.0100015	0.981361	0.996729	9481	EPIC	Untargeted
BMI		Unclassified	X - 21442	0.000164732	0.0160403	0.991806	0.998303	3904	0.0125389	0.0155651	0.420532	0.799926	4177	0.00653781	0.0111704	0.558359	0.810281	8081	EPIC	Untargeted
BMI		Unclassified	X - 21467	0.0221348	0.0148222	0.135416	0.55621	4489	0.0157966	0.0150978	0.295489	0.70894	4341	0.019024	0.010577	0.0720776	0.308769	8830	EPIC	Untargeted
BMI		Unclassified	X - 21470	-0.00941637	0.0142302	0.508187	0.848231	4453	-0.0145617	0.0138967	0.294759	0.708288	4814	-0.01205	0.00994228	0.225512	0.553069	9267	EPIC	Untargeted
BMI		Unclassified	X - 21607	-0.0120684	0.0150732	0.423376	0.809569	4440	0.0355606	0.0145212	0.0143656	0.207244	4825	0.0126342	0.0104577	0.227001	0.554902	9265	EPIC	Untargeted
BMI		Unclassified	X - 21626	0.0213644	0.0163183	0.190536	0.607997	3793	0.0289561	0.017637	0.100736	0.466139	3152	0.0248659	0.0119779	0.0378956	0.214888	6945	EPIC	Untargeted
BMI		Unclassified	X - 21659	-0.00540644	0.0235687	0.818589	0.951456	1924	0.0172141	0.0231736	0.457676	0.816947	1888	0.00609501	0.0165241	0.712235	0.894053	3812	EPIC	Untargeted
BMI		Unclassified	X - 21668	-0.0227676	0.0156754	0.146455	0.570873	4037	-0.0398796	0.015856	0.0119385	0.191211	3992	-0.0312256	0.0111475	0.00509225	0.0642508	8029	EPIC	Untargeted
BMI		Unclassified	X - 21729	0.0149864	0.0148772	0.313824	0.73651	4579	0.000982974	0.0139173	0.943695	0.989008	5165	0.00751837	0.0101634	0.459453	0.750366	9744	EPIC	Untargeted
BMI		Unclassified	X - 21736	0.0301976	0.0146281	0.0390404	0.358285	4531	0.0344524	0.0136117	0.011401	0.186764	5133	0.0324779	0.0099649	0.00111714	0.0242191	9664	EPIC	Untargeted
BMI		Unclassified	X - 21752	-0.000272861	0.0221936	0.990192	0.998303	2132	-0.00963931	0.0206367	0.640477	0.903899	2260	-0.00529611	0.0151128	0.72601	0.901538	4392	EPIC	Untargeted
BMI		Unclassified	X - 21792	0.0117079	0.0156624	0.454796	0.825065	3972	0.0411474	0.0144195	0.00434217	0.114353	4635	0.0276419	0.0106084	0.00916956	0.0891037	8607	EPIC	Untargeted
BMI		Unclassified	X - 21795	0.0287338	0.0164366	0.0805236	0.465616	3552	0.0159587	0.0155635	0.305241	0.714702	4027	0.0219979	0.0113011	0.0515918	0.259214	7579	EPIC	Untargeted
BMI		Unclassified	X - 21796	-7.11721e-05	0.0141751	0.995994	0.998792	4665	-0.0122582	0.0132936	0.356514	0.756814	5213	-0.00655536	0.00969669	0.499014	0.777509	9878	EPIC	Untargeted
BMI		Unclassified	X - 21803	0.00510655	0.0239186	0.830965	0.955399	1727	0.0326123	0.024737	0.187573	0.594155	1609	0.0183969	0.0171951	0.284668	0.61174	3336	EPIC	Untargeted
BMI		Unclassified	X - 21807	0.0235149	0.0169292	0.164918	0.590466	3489	-0.00139343	0.0175367	0.936673	0.988373	3288	0.0114996	0.0121799	0.345093	0.667396	6777	EPIC	Untargeted
BMI		Unclassified	X - 21821	0.00218513	0.0154548	0.88757	0.965154	4178	0.0107802	0.0148577	0.468145	0.820457	4521	0.00665189	0.0107109	0.534572	0.795774	8699	EPIC	Untargeted
BMI		Unclassified	X - 21834	0.0178406	0.0157639	0.257814	0.684109	4001	-0.00252268	0.0168586	0.881059	0.97498	3518	0.00834151	0.0115143	0.468792	0.756671	7519	EPIC	Untargeted
BMI		Unclassified	X - 21840	0.025699	0.0278758	0.356755	0.775364	1253	-0.0245337	0.0280914	0.382631	0.772745	1326	0.000776164	0.019787	0.96871	0.992908	2579	EPIC	Untargeted
BMI		Unclassified	X - 21849	0.0111855	0.015444	0.468947	0.832451	4233	0.0542778	0.0155068	0.00046962	0.0318411	4210	0.0326443	0.0109427	0.00285243	0.04643	8443	EPIC	Untargeted
BMI		Unclassified	X - 22102	0.0362557	0.0150558	0.0160809	0.277979	4072	0.010493	0.0152091	0.490288	0.832832	4037	0.0235048	0.0106998	0.0280391	0.178612	8109	EPIC	Untargeted
BMI		Unclassified	X - 22162	0.0118472	0.0156863	0.450139	0.819994	3876	0.023275	0.0132386	0.0787872	0.416098	5220	0.0185213	0.0101171	0.0671473	0.297018	9096	EPIC	Untargeted
BMI		Unclassified	X - 22379	-0.00771648	0.0120646	0.522465	0.8553	4592	-0.0113964	0.0118219	0.335088	0.735393	5084	-0.00959383	0.00844384	0.255876	0.586352	9676	EPIC	Untargeted
BMI		Unclassified	X - 22475	0.028535	0.0207731	0.1697	0.595618	2065	-0.00469995	0.0190853	0.805499	0.956333	2750	0.0105127	0.0140542	0.454453	0.7477	4815	EPIC	Untargeted
BMI		Unclassified	X - 22515	0.00389704	0.0201272	0.846489	0.957374	2453	0.0369103	0.0203173	0.0693857	0.391755	2476	0.0202485	0.0142988	0.156748	0.465241	4929	EPIC	Untargeted
BMI		Unclassified	X - 22520	0.072806	0.019237	0.000157309	0.0183602	2672	0.0287869	0.0232762	0.216328	0.628582	1969	0.0549412	0.0148282	0.000211245	0.00767524	4641	EPIC	Untargeted
BMI		Unclassified	X - 22764	-0.0108328	0.0147676	0.463262	0.827418	4676	0.0178473	0.0138158	0.196484	0.606611	5190	0.00446123	0.010089	0.658353	0.861413	9866	EPIC	Untargeted
BMI		Unclassified	X - 22834	0.0238286	0.0204091	0.243105	0.669783	2422	0.00872286	0.0204078	0.669105	0.911972	2512	0.0162753	0.014431	0.259404	0.589747	4934	EPIC	Untargeted
BMI		Unclassified	X - 23193	-0.0151084	0.0141756	0.286566	0.714978	4680	0.00872854	0.0139973	0.532925	0.853512	5177	-0.00303908	0.00996002	0.760268	0.910591	9857	EPIC	Untargeted
BMI		Unclassified	X - 23196	0.00693037	0.0160539	0.665988	0.91482	3762	-0.0276691	0.0160412	0.0846302	0.427399	3824	-0.0103831	0.0113473	0.360178	0.677677	7586	EPIC	Untargeted
BMI		Unclassified	X - 23291	0.0306378	0.0160206	0.0559014	0.410781	3746	0.0259931	0.0172111	0.131076	0.518489	3296	0.0284817	0.0117266	0.0151485	0.12231	7042	EPIC	Untargeted
BMI		Unclassified	X - 23293	0.0139779	0.0151486	0.356206	0.775364	4471	0.0311558	0.0142506	0.0288425	0.285066	4933	0.0230911	0.0103797	0.0261054	0.172547	9404	EPIC	Untargeted
BMI		Unclassified	X - 23295	-0.0213188	0.0147892	0.149511	0.572049	4526	-0.0121664	0.013872	0.380503	0.770447	5138	-0.01645	0.0101177	0.10398	0.378584	9664	EPIC	Untargeted
BMI		Unclassified	X - 23296	0.00394678	0.0200003	0.843581	0.95698	2472	0.0222205	0.0189412	0.240846	0.654881	2739	0.0135803	0.0137526	0.323413	0.651866	5211	EPIC	Untargeted
BMI		Unclassified	X - 23297	0.0052778	0.014917	0.723497	0.938397	4459	-0.00174963	0.0143538	0.902989	0.98106	4816	0.00162893	0.0103431	0.874859	0.956842	9275	EPIC	Untargeted
BMI		Unclassified	X - 23369	0.0108387	0.0143393	0.449764	0.819994	4598	0.0269328	0.0136909	0.0492132	0.354037	5150	0.0192579	0.00990222	0.0517988	0.259619	9748	EPIC	Untargeted
BMI		Unclassified	X - 23583	-0.0152066	0.0184786	0.410609	0.800675	3095	-0.0237094	0.0165256	0.151457	0.547345	3638	-0.0199309	0.0123182	0.10566	0.379332	6733	EPIC	Untargeted
BMI		Unclassified	X - 23585	-0.0129801	0.01615	0.42161	0.809569	3763	-0.00809349	0.0138883	0.560082	0.866967	5180	-0.0101709	0.0105301	0.3341	0.656337	8943	EPIC	Untargeted
BMI		Unclassified	X - 23587	0.0275517	0.0181376	0.12886	0.546616	2978	-0.0158971	0.0144012	0.269706	0.684116	4793	0.000903079	0.0112784	0.93618	0.978745	7771	EPIC	Untargeted
BMI		Unclassified	X - 23588	0.0165357	0.0608778	0.786133	0.947584	269	-0.0190912	0.0404817	0.637371	0.903066	661	-0.00816781	0.0337093	0.808546	0.92908	930	EPIC	Untargeted
BMI		Unclassified	X - 23590	0.0324518	0.0149453	0.0299571	0.33664	4375	0.00771787	0.0139267	0.579482	0.874713	5115	0.0192133	0.0101888	0.0593307	0.278152	9490	EPIC	Untargeted
BMI		Unclassified	X - 23593	0.0269745	0.0143698	0.0605579	0.424656	4651	0.00358314	0.0132311	0.786546	0.95142	5221	0.0143154	0.00973349	0.141361	0.438153	9872	EPIC	Untargeted
BMI		Unclassified	X - 23637	-0.0215877	0.0143485	0.132514	0.552385	4678	-0.0404545	0.0135732	0.00289149	0.0932392	5208	-0.0315445	0.00986042	0.00137853	0.0275622	9886	EPIC	Untargeted
BMI		Unclassified	X - 23639	-0.0100179	0.0146021	0.49271	0.842437	4681	-0.0227243	0.0138977	0.102086	0.469069	5221	-0.0166849	0.010067	0.0974393	0.365734	9902	EPIC	Untargeted
BMI		Unclassified	X - 23644	0.0221221	0.0156754	0.158243	0.581411	4112	0.0170974	0.0138129	0.215852	0.628018	5175	0.0192936	0.0103634	0.0626451	0.286939	9287	EPIC	Untargeted
BMI		Unclassified	X - 23648	0.0494747	0.0236548	0.0366227	0.348805	1787	0.0227728	0.0173115	0.188444	0.594438	3304	0.032086	0.01397	0.0216318	0.153011	5091	EPIC	Untargeted
BMI		Unclassified	X - 23649	0.0129706	0.0191825	0.498993	0.844715	2711	-0.0128847	0.0176542	0.465541	0.818451	3291	-0.00102796	0.0129901	0.936926	0.978745	6002	EPIC	Untargeted
BMI		Unclassified	X - 23652	0.0169032	0.0142935	0.237036	0.661543	4619	0.0165611	0.0135592	0.221993	0.636656	5214	0.0167231	0.00983715	0.0891312	0.350452	9833	EPIC	Untargeted
BMI		Unclassified	X - 23662	0.0818749	0.0266103	0.00213176	0.104563	1453	0.0251982	0.0210569	0.231563	0.645824	2214	0.0470218	0.0165124	0.00440419	0.0583853	3667	EPIC	Untargeted
BMI		Unclassified	X - 23665	0.000114127	0.0146804	0.993798	0.998303	4582	0.0282862	0.0146637	0.0537921	0.357456	4749	0.0142162	0.0103747	0.170603	0.484363	9331	EPIC	Untargeted
BMI		Unclassified	X - 23669	-0.0131429	0.0200104	0.511367	0.850976	2512	0.0196636	0.0179645	0.273785	0.69043	3127	0.00502265	0.0133678	0.707119	0.892265	5639	EPIC	Untargeted
BMI		Unclassified	X - 23680	-0.0087604	0.0147057	0.551395	0.868418	4558	0.0346638	0.0138986	0.0126606	0.19597	5095	0.014176	0.010101	0.160491	0.469855	9653	EPIC	Untargeted
BMI		Unclassified	X - 23729	0.00959748	0.0167204	0.566005	0.874755	3617	0.0152805	0.0145786	0.294624	0.708288	4764	0.0128261	0.0109883	0.243112	0.571926	8381	EPIC	Untargeted
BMI		Unclassified	X - 23739	-0.010525	0.0146598	0.472826	0.832846	4644	0.00320437	0.0136751	0.814744	0.959215	5182	-0.00318374	0.00999975	0.750195	0.908985	9826	EPIC	Untargeted
BMI		Unclassified	X - 23756	-0.0218569	0.015067	0.146951	0.570926	4378	-0.00266026	0.0137447	0.846538	0.969275	5113	-0.0113794	0.0101543	0.262439	0.592527	9491	EPIC	Untargeted
BMI		Unclassified	X - 23776	-0.0110823	0.0211594	0.600505	0.887638	2209	0.0145773	0.0162991	0.371185	0.764584	3628	0.00502182	0.0129124	0.697339	0.889872	5837	EPIC	Untargeted
BMI		Unclassified	X - 23782	-0.0161286	0.0157171	0.304865	0.731465	4132	0.00174424	0.0139146	0.900249	0.979367	5182	-0.00610903	0.0104184	0.557626	0.809817	9314	EPIC	Untargeted
BMI		Unclassified	X - 23997	-0.0217586	0.0147658	0.140665	0.560186	4513	-0.0242264	0.0138333	0.0799526	0.419506	5086	-0.0230729	0.0100952	0.0222817	0.155221	9599	EPIC	Untargeted
BMI		Unclassified	X - 24106	-0.0169798	0.0152816	0.266579	0.694593	4091	-0.0113981	0.0136485	0.40369	0.791323	5188	-0.0138749	0.0101795	0.172878	0.487687	9279	EPIC	Untargeted
BMI		Unclassified	X - 24243	0.00751482	0.0149706	0.615713	0.896496	4434	0.00189658	0.0148479	0.898365	0.97895	4670	0.00468257	0.0105422	0.656916	0.861413	9104	EPIC	Untargeted
BMI		Unclassified	X - 24272	0.0456105	0.0190358	0.016642	0.28148	2672	0.0305606	0.0198549	0.123881	0.503204	2563	0.0384024	0.0137408	0.00519363	0.0651111	5235	EPIC	Untargeted
BMI		Unclassified	X - 24293	-0.025548	0.0145442	0.0790578	0.464166	4496	0.00178145	0.0137168	0.896671	0.97895	5088	-0.0110838	0.00997891	0.266686	0.594858	9584	EPIC	Untargeted
BMI		Unclassified	X - 24295	0.0271319	0.0148347	0.0674714	0.437271	4623	0.00241672	0.0143585	0.866344	0.971486	4865	0.0143713	0.0103172	0.163638	0.474119	9488	EPIC	Untargeted
BMI		Unclassified	X - 24309	-0.0131957	0.0146542	0.367915	0.780267	4653	-0.0143124	0.0138323	0.300854	0.713056	5206	-0.0137862	0.0100589	0.170516	0.484363	9859	EPIC	Untargeted
BMI		Unclassified	X - 24411	0.000115712	0.0205817	0.995515	0.998792	2422	-0.00935205	0.0143284	0.513987	0.845368	4701	-0.00626135	0.0117594	0.594411	0.832164	7123	EPIC	Untargeted
BMI		Unclassified	X - 24422	0.0392987	0.0145439	0.00691723	0.19669	4399	0.0111892	0.0135208	0.40796	0.791323	5159	0.0242206	0.0099026	0.0144496	0.118225	9558	EPIC	Untargeted
BMI		Unclassified	X - 24431	-0.0322008	0.0143751	0.0251361	0.3285	4604	-0.0121188	0.0136503	0.37469	0.766769	5215	-0.0216408	0.00989855	0.0287969	0.182256	9819	EPIC	Untargeted
BMI		Unclassified	X - 24435	0.0127787	0.0148978	0.391074	0.789704	4411	-0.0060386	0.0145581	0.678313	0.914674	4573	0.00315307	0.0104122	0.762022	0.911639	8984	EPIC	Untargeted
BMI		Unclassified	X - 24449	-0.0312581	0.0145655	0.0319218	0.343986	4653	-0.0333127	0.0138065	0.0158637	0.214756	5217	-0.0323403	0.0100202	0.00124879	0.0259272	9870	EPIC	Untargeted
BMI		Unclassified	X - 24452	0.0250637	0.01331	0.0597529	0.424656	4659	0.025801	0.0131227	0.0493379	0.354037	5144	0.0254375	0.00934468	0.00648602	0.0742016	9803	EPIC	Untargeted
BMI		Unclassified	X - 24455	0.0320104	0.0239701	0.181909	0.60279	1755	-0.00487246	0.0142145	0.731777	0.935488	4971	0.00472333	0.0122264	0.699257	0.890436	6726	EPIC	Untargeted
BMI		Unclassified	X - 24456	0.113277	0.0924254	0.223037	0.649308	121	0.0143918	0.0189894	0.448583	0.811545	2760	0.018397	0.0186009	0.322645	0.651866	2881	EPIC	Untargeted
BMI		Unclassified	X - 24462	0.0269599	0.0272073	0.321911	0.746313	1340	-0.00229366	0.0204251	0.910598	0.982718	2385	0.0082506	0.0163344	0.613485	0.842602	3725	EPIC	Untargeted
BMI		Unclassified	X - 24471	0.0146551	0.0132056	0.267157	0.695635	4676	0.00995228	0.0125913	0.429325	0.80545	5221	0.0121918	0.00911283	0.180939	0.497991	9897	EPIC	Untargeted
BMI		Unclassified	X - 24474	-0.0211661	0.0162539	0.192923	0.609137	3788	-0.00146211	0.014051	0.917128	0.98452	4883	-0.00988933	0.0106298	0.352193	0.671959	8671	EPIC	Untargeted
BMI		Unclassified	X - 24512	0.00751401	0.0145241	0.604939	0.88846	4651	0.00595809	0.0136043	0.661436	0.910693	5220	0.00668522	0.00992896	0.500753	0.777653	9871	EPIC	Untargeted
BMI		Unclassified	X - 24513	0.0757239	0.0125335	1.64341e-09	6.44873e-06	4678	0.0526409	0.0120692	1.31625e-05	0.0031188	5221	0.0637469	0.00869374	2.25876e-13	4.4317e-10	9899	EPIC	Untargeted
BMI		Unclassified	X - 24518	0.0661846	0.0192308	0.000587532	0.0434996	2581	0.0601084	0.0143978	3.04229e-05	0.00477518	4233	0.0622909	0.0115255	6.49494e-08	1.27431e-05	6814	EPIC	Untargeted
BMI		Unclassified	X - 24527	0.00145296	0.0155962	0.92578	0.975762	4114	0.0142223	0.0137823	0.302157	0.713056	5127	0.00862304	0.0103276	0.403746	0.71369	9241	EPIC	Untargeted
BMI		Unclassified	X - 24542	0.0337102	0.0152914	0.0275407	0.335621	4308	0.0114352	0.0148028	0.439859	0.808151	4542	0.0222111	0.0106357	0.0367658	0.210612	8850	EPIC	Untargeted
BMI		Unclassified	X - 24544	-0.0107184	0.0130164	0.41029	0.800675	4533	-0.0158275	0.0145825	0.27782	0.695259	4194	-0.012984	0.00971064	0.181195	0.497991	8727	EPIC	Untargeted
BMI		Unclassified	X - 24546	-0.015134	0.0144269	0.294239	0.722634	3973	0.0017157	0.0146233	0.906607	0.9822	4183	-0.00682304	0.0102701	0.506461	0.779962	8156	EPIC	Untargeted
BMI		Unclassified	X - 24551	0.0183588	0.0327421	0.575128	0.878978	972	-0.0355435	0.0432184	0.411231	0.794129	516	-0.00129705	0.0260982	0.960362	0.989119	1488	EPIC	Untargeted
BMI		Unclassified	X - 24585	0.0280255	0.0174753	0.108877	0.517141	3145	0.0144494	0.0133775	0.280135	0.695579	5204	0.0194656	0.0106224	0.0668767	0.296524	8349	EPIC	Untargeted
BMI		Unclassified	X - 24693	-0.0131159	0.021082	0.533912	0.859242	2342	0.0164979	0.0143191	0.249314	0.665064	4812	0.00714906	0.0118452	0.546149	0.803589	7154	EPIC	Untargeted
BMI		Unclassified	X - 24699	0.0183999	0.0135833	0.175612	0.597273	4578	0.0111309	0.0122199	0.3624	0.758222	5206	0.0143824	0.00908468	0.113387	0.392104	9784	EPIC	Untargeted
BMI		Unclassified	X - 24728	0.0573846	0.0142258	5.58326e-05	0.0100544	4277	0.0525392	0.0130291	5.60075e-05	0.00757839	5079	0.0547496	0.00960821	1.21076e-08	2.79473e-06	9356	EPIC	Untargeted
BMI		Unclassified	X - 24736	-0.0151087	0.0185398	0.415178	0.805206	2824	-0.0455169	0.0183942	0.0133984	0.201705	2904	-0.0304327	0.0130578	0.0197742	0.145307	5728	EPIC	Untargeted
BMI		Unclassified	X - 24738	0.00875177	0.0152077	0.564993	0.87457	4341	0.0212974	0.0141149	0.1314	0.518726	4941	0.0154914	0.0103455	0.134287	0.429637	9282	EPIC	Untargeted
BMI		Unclassified	X - 24747	-0.0118656	0.0168246	0.480699	0.839919	3635	-0.0184919	0.0163309	0.257568	0.670729	3821	-0.0152774	0.0117183	0.19233	0.510628	7456	EPIC	Untargeted
BMI		Unclassified	X - 24748	0.00381028	0.0145738	0.793759	0.947584	4563	0.0111962	0.0135409	0.408366	0.791323	5201	0.00777419	0.00991993	0.43322	0.73498	9764	EPIC	Untargeted
BMI		Unclassified	X - 24760	0.0187777	0.0193039	0.330771	0.755476	2641	0.0577614	0.0165242	0.000478752	0.0318411	3624	0.041276	0.0125532	0.00100869	0.0226177	6265	EPIC	Untargeted
BMI		Unclassified	X - 24765	0.0199567	0.0152707	0.191328	0.607997	4398	0.0251691	0.0137048	0.0663381	0.388892	5214	0.0228438	0.0101996	0.0251118	0.168731	9612	EPIC	Untargeted
BMI		Unclassified	X - 24766	0.0027866	0.0142606	0.845084	0.95698	4671	-0.00481043	0.0136501	0.724546	0.933701	5221	-0.001178	0.00986086	0.904909	0.966671	9892	EPIC	Untargeted
BMI		Unidentified (lipid)	X - 24767	0.0585117	0.0404425	0.148424	0.597938	686	0.093367	0.0393083	0.017824	0.24342	670	0.0747947	0.0280788	0.0078202	0.102283	1356	Fenland	Untargeted
BMI		Unidentified (lipid)	X - 24768	0.0633263	0.040893	0.121954	0.57234	686	0.0889908	0.0388617	0.0223419	0.260446	670	0.0745334	0.0279504	0.0077537	0.102283	1356	Fenland	Untargeted
BMI		Unidentified (lipid)	X - 24769	-0.0088845	0.0408131	0.827738	0.976731	686	0.0008766	0.0388642	0.982012	0.994838	670	-0.0043003	0.0280656	0.878244	0.962862	1356	Fenland	Untargeted
BMI		Unidentified (lipid)	X - 24770	0.0176317	0.0387166	0.648966	0.939607	686	-0.005627	0.0408284	0.890425	0.978991	670	0.0074881	0.0278517	0.788082	0.930597	1356	Fenland	Untargeted
BMI		Unidentified (lipid)	X - 24771	0.0676945	0.0419643	0.107184	0.547346	686	0.045243	0.0416064	0.277258	0.693704	670	0.0533942	0.0293902	0.0694807	0.329597	1356	Fenland	Untargeted
BMI		Unidentified (lipid)	X - 24772	-0.0603912	0.0406403	0.137751	0.597938	686	-0.0590345	0.0387904	0.128521	0.522579	670	-0.0565433	0.0278932	0.0428461	0.264851	1356	Fenland	Untargeted
BMI		Unidentified (lipid)	X - 24773	0.119899	0.0419778	0.0044195	0.117187	686	0.0308271	0.0399956	0.441126	0.80705	670	0.0732982	0.0288561	0.0111934	0.129651	1356	Fenland	Untargeted
BMI		Unidentified (lipid)	X - 24774	0.116691	0.0433796	0.0073231	0.156865	686	0.0004351	0.0397693	0.991275	0.995788	670	0.054166	0.0292668	0.0644237	0.317577	1356	Fenland	Untargeted
BMI		Unidentified (lipid)	X - 24775	0.101876	0.0434704	0.0193912	0.261496	686	0.0774458	0.0405508	0.0565897	0.37887	670	0.0872415	0.0295051	0.0031626	0.0579708	1356	Fenland	Untargeted
BMI		Unidentified (lipid)	X - 24776	-0.0447586	0.0397916	0.261066	0.723634	686	0.0207598	0.0400375	0.604279	0.89225	670	-0.009804	0.0280219	0.726491	0.911372	1356	Fenland	Untargeted
BMI		Unidentified (lipid)	X - 24777	-0.0478734	0.0402861	0.235122	0.706864	686	-0.0182966	0.0392901	0.6416	0.909999	670	-0.0314329	0.027784	0.258118	0.587563	1356	Fenland	Untargeted
BMI		Unidentified (lipid)	X - 24778	0.0096283	0.0406422	0.812804	0.973211	686	-0.0104144	0.0401183	0.795259	0.958287	670	-0.0049575	0.028307	0.861002	0.955214	1356	Fenland	Untargeted
BMI		Unidentified (lipid)	X - 24779	-0.067234	0.0392094	0.0868545	0.50301	686	0.0353336	0.0397698	0.374623	0.777241	670	-0.0166045	0.0277638	0.5499	0.837943	1356	Fenland	Untargeted
BMI		Unidentified (lipid)	X - 24780	-0.0259756	0.0402799	0.519227	0.893077	686	-0.0451944	0.0394385	0.252236	0.671394	670	-0.0318658	0.0279581	0.254586	0.584329	1356	Fenland	Untargeted
BMI		Unidentified (lipid)	X - 24782	-0.0420935	0.0408797	0.303527	0.750273	686	-0.0335396	0.0396619	0.398064	0.793368	670	-0.0352546	0.0282804	0.21276	0.534875	1356	Fenland	Untargeted
BMI		Unidentified (lipid)	X - 24783	-0.0456143	0.0402647	0.257679	0.723119	686	-0.0634613	0.0397325	0.1107	0.494124	670	-0.0512957	0.0280567	0.067729	0.325375	1356	Fenland	Untargeted
BMI		Unidentified (lipid)	X - 24784	0.0491279	0.0401562	0.221601	0.692686	686	0.100059	0.0391665	0.0108529	0.190539	670	0.07254	0.0278947	0.0094115	0.117343	1356	Fenland	Untargeted
BMI		Unidentified (lipid)	X - 24785	0.0849079	0.0427154	0.0472447	0.399114	686	0.0343692	0.0414063	0.406814	0.796557	670	0.0561326	0.0295059	0.057331	0.299371	1356	Fenland	Untargeted
BMI		Unidentified (lipid)	X - 24786	0.0332878	0.0392766	0.397007	0.813842	686	0.0551862	0.0413807	0.182792	0.595019	670	0.0408173	0.0281846	0.147792	0.461208	1356	Fenland	Untargeted
BMI		Unidentified (lipid)	X - 24787	-0.016995	0.0398337	0.669772	0.942975	686	0.0033656	0.0397095	0.932481	0.986482	670	-0.0073679	0.0279179	0.791888	0.930597	1356	Fenland	Untargeted
BMI		Unidentified (lipid)	X - 24788	0.126021	0.0426793	0.0032599	0.0992692	686	0.0178689	0.037086	0.630093	0.905424	670	0.0682731	0.0278976	0.0145217	0.147403	1356	Fenland	Untargeted
BMI		Unidentified (lipid)	X - 24789	0.0075963	0.0400411	0.849592	0.980677	686	-0.0147229	0.0393158	0.708171	0.934984	670	-0.0016763	0.0278657	0.95204	0.987068	1356	Fenland	Untargeted
BMI		Unidentified (lipid)	X - 24790	0.0987761	0.0428771	0.0215444	0.277034	686	0.0410924	0.0407074	0.313128	0.727776	670	0.0658325	0.0293521	0.0250691	0.208116	1356	Fenland	Untargeted
BMI		Unidentified (lipid)	X - 24791	0.002286	0.0413004	0.955876	0.999162	686	-0.0804674	0.039235	0.0406732	0.322651	670	-0.0431575	0.0282919	0.127387	0.429476	1356	Fenland	Untargeted
BMI		Unidentified (lipid)	X - 24792	-0.072216	0.0418219	0.0846732	0.497646	686	0.0451126	0.0378411	0.233631	0.65459	670	-0.0082117	0.0278588	0.76822	0.925785	1356	Fenland	Untargeted
BMI		Unidentified (lipid)	X - 24793	-0.0017398	0.0421555	0.967092	0.999162	686	-0.026721	0.0375403	0.476845	0.830519	670	-0.0124202	0.0278638	0.655851	0.886377	1356	Fenland	Untargeted
BMI		Unidentified (lipid)	X - 24794	-0.0670605	0.0392051	0.0876358	0.505928	686	0.0588653	0.0399838	0.14144	0.547211	670	-0.0081853	0.0278787	0.769106	0.925785	1356	Fenland	Untargeted
BMI		Unidentified (lipid)	X - 24795	-0.0270871	0.0398659	0.497084	0.878437	686	0.0019652	0.0395945	0.960431	0.991318	670	-0.0123465	0.0278955	0.658128	0.8869	1356	Fenland	Untargeted
BMI		Unidentified (lipid)	X - 24796	-0.0377645	0.0418957	0.367703	0.799357	686	-0.0348406	0.0387191	0.368541	0.771403	670	-0.0356804	0.0281928	0.20588	0.527791	1356	Fenland	Untargeted
BMI		Unidentified (lipid)	X - 24797	-0.0224503	0.0409973	0.584146	0.913897	686	-0.096892	0.0391849	0.0136628	0.223524	670	-0.0560039	0.028101	0.0464699	0.270486	1356	Fenland	Untargeted
BMI		Unidentified (lipid)	X - 24798	-0.0791853	0.0401032	0.0487311	0.402053	686	-0.0070262	0.0395762	0.859143	0.969832	670	-0.0416255	0.0280157	0.137569	0.445478	1356	Fenland	Untargeted
BMI		Unidentified (lipid)	X - 24799	-0.121253	0.0379451	0.0014615	0.06417	686	0.0031391	0.0421336	0.940632	0.988047	670	-0.0689516	0.0279023	0.0135903	0.14301	1356	Fenland	Untargeted
BMI		Unidentified (lipid)	X - 24800	-0.0292216	0.0404703	0.470516	0.864138	686	-0.0869914	0.0390895	0.0263913	0.284724	670	-0.0563612	0.0279368	0.0438476	0.26878	1356	Fenland	Untargeted
BMI		Unidentified (lipid)	X - 24801	0.0553899	0.040473	0.171594	0.623069	686	0.0131585	0.0386639	0.733718	0.945783	670	0.0337462	0.0277797	0.224665	0.548395	1356	Fenland	Untargeted
BMI		Unidentified (lipid)	X - 24802	-0.0383815	0.0425806	0.367708	0.799357	686	0.0244135	0.0372454	0.51239	0.849213	670	-0.0026518	0.0279376	0.924394	0.980219	1356	Fenland	Untargeted
BMI		Unidentified (lipid)	X - 24803	0.0556717	0.0433758	0.19977	0.655939	686	0.0561326	0.0402352	0.163455	0.578619	670	0.0530931	0.0293221	0.0704134	0.332351	1356	Fenland	Untargeted
BMI		Unidentified (lipid)	X - 24804	-0.043999	0.0402271	0.274451	0.734633	686	-0.0042361	0.0394816	0.914589	0.983109	670	-0.0250796	0.0280598	0.371594	0.704755	1356	Fenland	Untargeted
BMI		Unidentified (lipid)	X - 24805	-0.0711589	0.0401479	0.0767791	0.481591	686	-0.0191754	0.0397121	0.629356	0.905424	670	-0.0421447	0.0280731	0.133527	0.437672	1356	Fenland	Untargeted
BMI		Unidentified (lipid)	X - 24806	-0.0093516	0.0375871	0.803593	0.972406	686	0.0390489	0.0424158	0.357587	0.762849	670	0.0100363	0.027911	0.719217	0.907675	1356	Fenland	Untargeted
BMI		Unidentified (lipid)	X - 24807	-0.0265868	0.0392092	0.497959	0.878574	686	0.0561471	0.0402548	0.163551	0.578619	670	0.0115617	0.0278618	0.678234	0.89296	1356	Fenland	Untargeted
BMI		Unidentified (lipid)	X - 24808	-0.101541	0.0400507	0.0114608	0.198514	686	0.0459518	0.0390268	0.239447	0.662867	670	-0.0256082	0.0278549	0.358083	0.687753	1356	Fenland	Untargeted
BMI		Unidentified (lipid)	X - 24809	-0.0668496	0.0407791	0.101618	0.543497	686	-0.0146444	0.0388243	0.70615	0.934948	670	-0.0397586	0.0278304	0.153352	0.471544	1356	Fenland	Untargeted
BMI		Unidentified (lipid)	X - 24810	-0.0955229	0.0403396	0.0181692	0.256669	686	-0.0231506	0.0390498	0.553488	0.869373	670	-0.0567859	0.0278349	0.0415367	0.263912	1356	Fenland	Untargeted
BMI		Unidentified (lipid)	X - 24811	0.0219316	0.0400207	0.58387	0.913897	686	0.0322327	0.0394118	0.413743	0.798567	670	0.0246991	0.0278187	0.374775	0.706761	1356	Fenland	Untargeted
BMI		Unidentified (lipid)	X - 24812	-0.0397477	0.0384868	0.302088	0.750273	686	0.0469988	0.041753	0.26073	0.678705	670	-0.0009	0.0280447	0.974404	0.989476	1356	Fenland	Untargeted
BMI		Unidentified (lipid)	X - 24813	0.0405725	0.0385221	0.292617	0.744075	686	0.0072697	0.0419495	0.862473	0.969832	670	0.02389	0.0280396	0.39436	0.722866	1356	Fenland	Untargeted
BMI		Unidentified (lipid)	X - 24814	0.0071796	0.0392653	0.854973	0.981396	686	0.0548197	0.0406955	0.178423	0.589952	670	0.0261769	0.0280567	0.350988	0.684043	1356	Fenland	Untargeted
BMI		Unidentified (lipid)	X - 24815	-0.107654	0.0394109	0.0064689	0.147148	686	0.0067152	0.0399299	0.866498	0.971141	670	-0.0507219	0.0279016	0.069305	0.329592	1356	Fenland	Untargeted
BMI		Unidentified (lipid)	X - 24816	0.0053641	0.0410812	0.896152	0.990402	686	0.0341112	0.0387039	0.378458	0.780054	670	0.0191876	0.0279639	0.492733	0.795112	1356	Fenland	Untargeted
BMI		Unidentified (lipid)	X - 24817	-0.0018453	0.0426847	0.965531	0.999162	686	0.0302487	0.0409611	0.460491	0.820086	670	0.0152586	0.0294264	0.604171	0.862365	1356	Fenland	Untargeted
BMI		Unidentified (lipid)	X - 24818	-0.0317935	0.0409292	0.437555	0.842104	686	-0.0460262	0.0410584	0.262702	0.682229	670	-0.0372228	0.0287597	0.195796	0.519919	1356	Fenland	Untargeted
BMI		Unidentified (lipid)	X - 24819	-0.140588	0.0408468	0.0006137	0.0481513	686	-0.0727581	0.0387406	0.0608138	0.386587	670	-0.103307	0.027998	0.0002334	0.0102479	1356	Fenland	Untargeted
BMI		Unidentified (lipid)	X - 24820	-0.0620623	0.0407059	0.127818	0.580847	686	-0.0616558	0.0411575	0.134603	0.533887	670	-0.0574849	0.0287491	0.045752	0.270486	1356	Fenland	Untargeted
BMI		Unidentified (lipid)	X - 24821	-0.0177083	0.0404255	0.661492	0.942557	686	-0.0093459	0.0392332	0.81179	0.958287	670	-0.0127223	0.0280206	0.649877	0.884767	1356	Fenland	Untargeted
BMI		Unidentified (lipid)	X - 24822	-0.0502905	0.0387341	0.194614	0.647783	686	0.0193654	0.0411949	0.638446	0.909999	670	-0.0210488	0.0280362	0.452922	0.768989	1356	Fenland	Untargeted
BMI		Unidentified (lipid)	X - 24823	-0.0582407	0.0400442	0.1463	0.597938	686	0.0619636	0.0401884	0.123598	0.516505	670	-0.0057134	0.0280933	0.838874	0.94778	1356	Fenland	Untargeted
BMI		Unidentified (lipid)	X - 24824	-0.0104311	0.0388871	0.788597	0.970581	686	0.004424	0.0403771	0.912787	0.983109	670	-0.0042994	0.0278594	0.877377	0.962862	1356	Fenland	Untargeted
BMI		Unidentified (lipid)	X - 24825	-0.009857	0.0401649	0.806213	0.972678	686	-0.034344	0.0392608	0.382022	0.783125	670	-0.0220159	0.0279006	0.430203	0.752998	1356	Fenland	Untargeted
BMI		Unidentified (lipid)	X - 24826	-0.0614025	0.0429363	0.15316	0.604949	686	0.0889865	0.0366689	0.0155033	0.229957	670	0.0225894	0.0278716	0.417809	0.742216	1356	Fenland	Untargeted
BMI		Unidentified (lipid)	X - 24827	-0.0451443	0.0403712	0.263869	0.723634	686	-0.0451984	0.0390134	0.247068	0.670089	670	-0.0446874	0.0279265	0.109795	0.409669	1356	Fenland	Untargeted
BMI		Unidentified (lipid)	X - 24828	-0.0620627	0.0404433	0.125364	0.575881	686	-0.0209752	0.0396452	0.596934	0.890822	670	-0.0395138	0.0281947	0.161308	0.482646	1356	Fenland	Untargeted
BMI		Unidentified (lipid)	X - 24829	-0.0116962	0.0406707	0.773756	0.966537	686	0.0180879	0.0401276	0.652313	0.911604	670	0.0059629	0.0283872	0.833655	0.945815	1356	Fenland	Untargeted
BMI		Unidentified (lipid)	X - 24830	-0.0466083	0.0405624	0.250946	0.721639	686	0.0021469	0.0386501	0.955719	0.989552	670	-0.0209494	0.0278592	0.4522	0.768961	1356	Fenland	Untargeted
BMI		Unidentified (lipid)	X - 24831	-0.0651071	0.0433101	0.133239	0.590936	686	-0.0685473	0.0364778	0.0606674	0.386587	670	-0.066604	0.0278257	0.01682	0.160215	1356	Fenland	Untargeted
BMI		Unidentified (lipid)	X - 24832	-0.0393223	0.0402035	0.328386	0.767784	686	-0.0405595	0.0397541	0.307982	0.723242	670	-0.0371699	0.0279813	0.184278	0.510141	1356	Fenland	Untargeted
BMI		Unidentified (lipid)	X - 24833	-0.0080068	0.037975	0.833074	0.97707	686	0.0878074	0.0426146	0.0397449	0.321307	670	0.0310158	0.0280597	0.269205	0.598657	1356	Fenland	Untargeted
BMI		Unidentified (lipid)	X - 24834	-0.0331023	0.0412186	0.422207	0.826596	686	-0.0317223	0.0405074	0.433838	0.803199	670	-0.0331638	0.0286826	0.247791	0.57697	1356	Fenland	Untargeted
BMI		Unidentified (lipid)	X - 24835	-0.001466	0.0412205	0.971639	0.999162	686	-0.049755	0.0396791	0.210314	0.623771	670	-0.0255271	0.028338	0.367853	0.701579	1356	Fenland	Untargeted
BMI		Unidentified (lipid)	X - 24836	-0.0098253	0.0393152	0.802734	0.972406	686	0.022238	0.041765	0.594591	0.890237	670	0.002188	0.0283559	0.938507	0.982276	1356	Fenland	Untargeted
BMI		Unidentified (lipid)	X - 24837	-0.0601262	0.0395078	0.12851	0.58184	686	-0.033147	0.0399656	0.407186	0.796557	670	-0.0480147	0.0279551	0.0861075	0.365837	1356	Fenland	Untargeted
BMI		Unidentified (lipid)	X - 24838	-0.0422024	0.041612	0.310859	0.757021	686	-0.0057765	0.0402383	0.885895	0.978991	670	-0.0264504	0.0287382	0.357534	0.687397	1356	Fenland	Untargeted
BMI		Unidentified (lipid)	X - 24839	-0.0098066	0.0419877	0.815399	0.973211	686	-0.0654878	0.0379808	0.0851374	0.445119	670	-0.0384979	0.0281161	0.171151	0.496364	1356	Fenland	Untargeted
BMI		Unidentified (lipid)	X - 24840	-0.0234053	0.0410873	0.569107	0.910072	686	0.0415668	0.0399663	0.298703	0.710266	670	0.006492	0.0284627	0.819614	0.942887	1356	Fenland	Untargeted
BMI		Unidentified (lipid)	X - 24841	0.0045535	0.0415828	0.912835	0.993636	686	-0.0302111	0.0390974	0.439972	0.80705	670	-0.012435	0.0282929	0.660363	0.888643	1356	Fenland	Untargeted
BMI		Unidentified (lipid)	X - 24842	-0.0063823	0.0395338	0.871795	0.988092	686	0.0128175	0.0400289	0.748914	0.947722	670	0.0034712	0.0279295	0.901109	0.973614	1356	Fenland	Untargeted
BMI		Unidentified (lipid)	X - 24843	0.0466002	0.0417226	0.264435	0.723634	686	0.0314926	0.0379675	0.407145	0.796557	670	0.0365793	0.0277985	0.188442	0.514514	1356	Fenland	Untargeted
BMI		Unidentified (lipid)	X - 24844	-0.02525	0.0432769	0.559786	0.907846	686	-0.0126471	0.0368228	0.731364	0.945783	670	-0.0154834	0.027845	0.578265	0.851611	1356	Fenland	Untargeted
BMI		Unidentified (lipid)	X - 24845	-0.0778364	0.0427592	0.0691528	0.464628	686	-0.0351433	0.0370943	0.343782	0.748061	670	-0.0522705	0.0279217	0.0614195	0.311275	1356	Fenland	Untargeted
BMI		Unidentified (lipid)	X - 24846	0.0746191	0.0408568	0.0682416	0.461185	686	0.0792476	0.0387045	0.0410073	0.323941	670	0.0744459	0.0278751	0.0076611	0.102283	1356	Fenland	Untargeted
BMI		Unidentified (lipid)	X - 24847	0.0111779	0.0413666	0.787077	0.969342	686	0.0141591	0.040094	0.724091	0.945783	670	0.0106597	0.028608	0.709496	0.903938	1356	Fenland	Untargeted
BMI		Unidentified (lipid)	X - 24848	0.0845323	0.0420981	0.0450458	0.38834	686	0.0728849	0.0406627	0.0735265	0.428526	670	0.0745351	0.0290637	0.0104393	0.125538	1356	Fenland	Untargeted
BMI		Unidentified (lipid)	X - 24849	0.0800455	0.041139	0.0521048	0.406504	686	-0.0009627	0.042081	0.981756	0.994838	670	0.0370352	0.0291955	0.204831	0.527513	1356	Fenland	Untargeted
BMI		Unidentified (lipid)	X - 24850	-0.0643599	0.0411251	0.11806	0.567169	686	-0.0345123	0.0382	0.366612	0.769343	670	-0.0487016	0.0278633	0.0807144	0.355606	1356	Fenland	Untargeted
BMI		Unidentified (lipid)	X - 24851	0.0435779	0.0400825	0.277337	0.737966	686	0.0789779	0.0389821	0.0431691	0.331064	670	0.0577447	0.0277772	0.037821	0.254114	1356	Fenland	Untargeted
BMI		Unidentified (lipid)	X - 24852	0.0071678	0.0410758	0.861525	0.984277	686	0.0575551	0.0388078	0.138534	0.541517	670	0.0347917	0.0279713	0.213778	0.536718	1356	Fenland	Untargeted
BMI		Unidentified (lipid)	X - 24853	-0.0505852	0.0388524	0.193369	0.645725	686	0.0004699	0.0402372	0.990685	0.995788	670	-0.0271469	0.0277484	0.328092	0.662149	1356	Fenland	Untargeted
BMI		Unidentified (lipid)	X - 24854	0.0581803	0.0413429	0.159814	0.60718	686	-0.0231302	0.0385501	0.548711	0.868371	670	0.0169676	0.028074	0.545688	0.834217	1356	Fenland	Untargeted
BMI		Unidentified (lipid)	X - 24855	0.0086098	0.0405148	0.831775	0.97707	686	0.0280791	0.0403188	0.486408	0.83538	670	0.0166728	0.0284337	0.557722	0.843258	1356	Fenland	Untargeted
BMI		Unidentified (lipid)	X - 24856	-0.0251085	0.0415819	0.546159	0.902474	686	-0.0449536	0.0395983	0.256689	0.674195	670	-0.0357524	0.0284776	0.209533	0.530853	1356	Fenland	Untargeted
BMI		Unidentified (lipid)	X - 24857	-0.0593044	0.0404721	0.143304	0.597938	686	-0.0566549	0.039076	0.147575	0.553014	670	-0.056106	0.0279201	0.044682	0.26878	1356	Fenland	Untargeted
BMI		Unidentified (lipid)	X - 24858	-0.0208114	0.0401802	0.604662	0.920647	686	0.0282988	0.0395073	0.474065	0.829148	670	0.0051968	0.0279331	0.85244	0.953439	1356	Fenland	Untargeted
BMI		Unidentified (lipid)	X - 24859	0.0748925	0.0420116	0.0750943	0.475765	686	0.0275198	0.0377671	0.466463	0.824185	670	0.0490556	0.0279551	0.0795226	0.353267	1356	Fenland	Untargeted
BMI		Unidentified (lipid)	X - 24860	0.0446827	0.04112	0.277586	0.737966	686	-0.0422669	0.0380627	0.267211	0.685819	670	0.0022736	0.0278016	0.934834	0.982276	1356	Fenland	Untargeted
BMI		Unidentified (lipid)	X - 24861	-0.057209	0.0404451	0.157685	0.60718	686	0.0340736	0.0394284	0.3878	0.787388	670	-0.0130514	0.0280977	0.642366	0.882668	1356	Fenland	Untargeted
BMI		Unidentified (lipid)	X - 24862	0.0415282	0.0408887	0.310168	0.757021	686	0.0246372	0.0388354	0.526041	0.857656	670	0.0307167	0.0279731	0.272367	0.599893	1356	Fenland	Untargeted
BMI		Xenobiotics	1-methylurate	0.0470593	0.0149221	0.00162328	0.0904036	4369	0.0324966	0.0138173	0.0187173	0.232426	5009	0.039219	0.0101384	0.000109569	0.0046231	9378	EPIC	Untargeted	Low
BMI		Xenobiotics	1-methylxanthine	0.033299	0.0148152	0.0246479	0.324559	4562	0.00185953	0.0140043	0.89437	0.978942	5156	0.0166953	0.0101771	0.100907	0.373615	9718	EPIC	Untargeted	Low
BMI		Xenobiotics	1,2,3-benzenetriol sulfate (1)	0.031708	0.0167573	0.0585462	0.421029	3617	-0.00358556	0.0151873	0.813375	0.958997	4360	0.0123308	0.0112533	0.273187	0.601558	7977	EPIC	Untargeted	Low
BMI		Xenobiotics	1,2,3-benzenetriol sulfate (2)	0.0374937	0.0147756	0.011196	0.244004	4625	0.00828	0.0137517	0.54713	0.860496	5220	0.0218397	0.0100665	0.0300408	0.187111	9845	EPIC	Untargeted	Low
BMI		Xenobiotics	1,3-dimethylurate	0.0293605	0.0147545	0.0466575	0.381066	4530	0.0296105	0.0139929	0.0343848	0.3017	5023	0.0294921	0.010153	0.00367534	0.0538135	9553	EPIC	Untargeted	Low
BMI		Xenobiotics	1,3,7-trimethylurate	0.0224379	0.0147534	0.128365	0.546317	4525	0.0103098	0.0139603	0.460239	0.817718	5012	0.0160391	0.0101402	0.11371	0.392104	9537	EPIC	Untargeted	Low
BMI		Xenobiotics	1,7-dimethylurate	0.0456098	0.0145291	0.00170486	0.0904036	4624	0.0103725	0.0135914	0.445402	0.809896	5170	0.0268174	0.00992556	0.00689542	0.0765799	9794	EPIC	Untargeted	Low
BMI		Xenobiotics	2-acetamidophenol sulfate	-0.0037734	0.0169628	0.823976	0.952542	3476	-0.0147142	0.0155236	0.343255	0.744221	4224	-0.00972756	0.0114519	0.395644	0.707974	7700	EPIC	Untargeted	Low
BMI		Xenobiotics	2-aminophenol sulfate	0.00613083	0.0146654	0.675931	0.917731	4679	0.0161909	0.0137708	0.239755	0.65424	5218	0.011477	0.0100388	0.252929	0.583023	9897	EPIC	Untargeted	Low
BMI		Xenobiotics	2-hydroxyacetaminophen sulfate*	0.00957973	0.0223173	0.667788	0.914847	1949	-0.00381421	0.0230399	0.868531	0.972081	1827	0.00309609	0.0160301	0.846848	0.946619	3776	EPIC	Untargeted	Low
BMI		Xenobiotics	2-hydroxyhippurate (salicylurate)	0.00982585	0.0144213	0.495689	0.844197	4594	0.0214868	0.0136333	0.115076	0.490292	5108	0.0159836	0.00990709	0.106668	0.379824	9702	EPIC	Untargeted	Low
BMI		Xenobiotics	2-hydroxyibuprofen	0.0133497	0.0793831	0.866636	0.959243	197	0.0478087	0.0706045	0.499275	0.836531	178	0.0325892	0.0527567	0.536756	0.797815	375	EPIC	Untargeted	Low
BMI		Xenobiotics	2-methoxyacetaminophen glucuronide*	0.0208823	0.0323185	0.518355	0.853455	898	0.0600717	0.0338751	0.0765198	0.410848	894	0.0395559	0.0233835	0.0907194	0.352598	1792	EPIC	Untargeted	Low
BMI		Xenobiotics	2-methoxyacetaminophen sulfate*	0.0309382	0.0318402	0.331475	0.755786	917	0.0457997	0.0340356	0.178769	0.582176	883	0.0378742	0.0232518	0.10334	0.377579	1800	EPIC	Untargeted	Low
BMI		Xenobiotics	2-methoxyresorcinol sulfate	0.034403	0.0161872	0.0336239	0.343986	3860	-0.0188402	0.0154038	0.221367	0.636498	4231	0.00646191	0.0111588	0.562532	0.812348	8091	EPIC	Untargeted	Low
BMI		Xenobiotics	2-piperidinone	1.40532e-05	0.0143351	0.999218	0.999902	4670	-0.0153281	0.013785	0.266215	0.680499	5163	-0.00795705	0.00993625	0.423242	0.726853	9833	EPIC	Untargeted	Low
BMI		Xenobiotics	2,3-dihydroxyisovalerate	-0.00298425	0.0143063	0.834773	0.956405	4679	-0.0109608	0.0139198	0.43107	0.80545	5160	-0.00708173	0.00997665	0.477809	0.763717	9839	EPIC	Untargeted	Low
BMI		Xenobiotics	3-(cystein-S-yl)acetaminophen*	-0.028393	0.0362097	0.433219	0.812335	747	0.0855881	0.0391572	0.0291955	0.286963	653	0.0241467	0.0265851	0.36373	0.67998	1400	EPIC	Untargeted	Low
BMI		Xenobiotics	3-(N-acetyl-L-cystein-S-yl) acetaminophen	-0.0169275	0.0331248	0.609471	0.891212	845	0.082096	0.0352684	0.0201764	0.24089	806	0.0294837	0.024145	0.222045	0.550413	1651	EPIC	Untargeted	Low
BMI		Xenobiotics	3-ethylphenylsulfate	0.052745	0.0207919	0.011255	0.244004	2227	0.0233548	0.0183063	0.202132	0.612843	3032	0.036189	0.0137397	0.00844097	0.0849291	5259	EPIC	Untargeted	Low
BMI		Xenobiotics	3-hydroxycotinine glucuronide	0.0118265	0.0417302	0.776973	0.947584	573	0.0404618	0.0453183	0.372355	0.76478	538	0.0249658	0.0306979	0.416061	0.72208	1111	EPIC	Untargeted	Low
BMI		Xenobiotics	3-hydroxyhippurate	0.0353838	0.0145721	0.015212	0.273145	4669	0.03003	0.0138567	0.0302668	0.293803	5204	0.0325722	0.0100416	0.0011797	0.0251583	9873	EPIC	Untargeted	Low
BMI		Xenobiotics	3-hydroxypyridine sulfate	0.00534915	0.0147398	0.716692	0.936262	4678	0.0265705	0.0139247	0.0564265	0.365484	5217	0.0165627	0.0101221	0.101779	0.375092	9895	EPIC	Untargeted	Low
BMI		Xenobiotics	3-hydroxyquinine	0.0823248	0.069823	0.240129	0.666697	174	0.0096783	0.0557604	0.862318	0.971486	322	0.0379674	0.0435714	0.383544	0.698064	496	EPIC	Untargeted	Low
BMI		Xenobiotics	3-methoxycatechol sulfate (1)	0.0500607	0.0144167	0.000520529	0.0400501	4656	0.0155349	0.0135636	0.252122	0.666749	5200	0.031746	0.00987875	0.00131097	0.0266541	9856	EPIC	Untargeted	Low
BMI		Xenobiotics	3-methyl catechol sulfate (1)	0.0198653	0.014629	0.174547	0.597273	4663	0.0333761	0.0139553	0.0168083	0.219853	5182	0.026939	0.0100976	0.00763383	0.080094	9845	EPIC	Untargeted	Low
BMI		Xenobiotics	3-methyl catechol sulfate (2)	0.0116308	0.0179683	0.517489	0.853455	3092	0.00264	0.0180654	0.883824	0.975617	3140	0.00715963	0.0127397	0.574121	0.821285	6232	EPIC	Untargeted	Low
BMI		Xenobiotics	3-methylxanthine	0.0451656	0.0145569	0.00192927	0.0983178	4630	0.0081257	0.0136434	0.551483	0.862063	5180	0.025447	0.00995462	0.0105791	0.0972188	9810	EPIC	Untargeted	Low
BMI		Xenobiotics	3,4-methyleneheptanoate	-0.0225032	0.0163267	0.168189	0.594573	3819	0.0160716	0.0148735	0.279955	0.695579	4467	-0.00142303	0.0109951	0.897022	0.963048	8286	EPIC	Untargeted	Low
BMI		Xenobiotics	3,7-dimethylurate	0.0284486	0.0162906	0.0808374	0.465616	3785	0.00514443	0.0164197	0.754065	0.940383	3613	0.0168885	0.0115646	0.144191	0.44238	7398	EPIC	Untargeted	Low
BMI		Xenobiotics	4-acetamidophenol	0.0210364	0.0265869	0.428953	0.812335	1313	0.0128689	0.0278554	0.64417	0.90604	1264	0.0171428	0.0192326	0.372745	0.686296	2577	EPIC	Untargeted	Low
BMI		Xenobiotics	4-acetamidophenylglucuronide	0.0225688	0.0248321	0.363571	0.778797	1525	0.0172032	0.0257471	0.504135	0.838423	1494	0.0199831	0.0178737	0.26356	0.593464	3019	EPIC	Untargeted	Low
BMI		Xenobiotics	4-acetaminophen sulfate	0.0201972	0.0195919	0.302685	0.729119	2638	-0.0165059	0.0198432	0.405593	0.791323	2517	0.00207957	0.0139416	0.881425	0.958763	5155	EPIC	Untargeted	Low
BMI		Xenobiotics	4-acetylphenol sulfate	0.033419	0.014823	0.02421	0.324028	4541	0.000948808	0.0145905	0.948154	0.989008	4723	0.0169273	0.0103983	0.103547	0.37762	9264	EPIC	Untargeted	Low
BMI		Xenobiotics	4-allylphenol sulfate	0.0154699	0.0145507	0.287759	0.715089	4662	0.0356115	0.0137997	0.00989005	0.175002	5192	0.0260739	0.0100128	0.00921293	0.0891037	9854	EPIC	Untargeted	Low
BMI		Xenobiotics	4-ethylphenylsulfate	-0.0139935	0.0147546	0.342968	0.766404	4679	-0.00812995	0.0137532	0.554457	0.864345	5217	-0.010856	0.0100604	0.28055	0.609231	9896	EPIC	Untargeted	Low
BMI		Xenobiotics	4-hydroxychlorothalonil	-0.0330976	0.0147096	0.0244909	0.324217	4676	-0.0528519	0.0137009	0.00011591	0.0127495	5220	-0.0436752	0.0100256	1.32245e-05	0.00101751	9896	EPIC	Untargeted	Low
BMI		Xenobiotics	4-hydroxycoumarin	0.0327825	0.0163604	0.0451661	0.376288	3826	0.025448	0.0149247	0.0882474	0.437226	4424	0.0287793	0.0110261	0.0090511	0.0886264	8250	EPIC	Untargeted	Low
BMI		Xenobiotics	4-hydroxyhippurate	0.0155865	0.0141042	0.269175	0.699034	4679	0.0272982	0.0134203	0.041992	0.32824	5218	0.0217332	0.00972236	0.0253924	0.169706	9897	EPIC	Untargeted	Low
BMI		Xenobiotics	4-methylcatechol sulfate	-0.00448619	0.0145857	0.75842	0.944363	4681	0.00521171	0.0137074	0.703805	0.924981	5221	0.000663518	0.00998869	0.947038	0.98366	9902	EPIC	Untargeted	Low
BMI		Xenobiotics	4-vinylguaiacol sulfate	0.00445784	0.0151682	0.768853	0.946262	4309	0.0130789	0.0146058	0.370588	0.764584	4681	0.00893114	0.0105211	0.395947	0.707974	8990	EPIC	Untargeted	Low
BMI		Xenobiotics	4-vinylphenol sulfate	0.00572006	0.0143678	0.690562	0.925005	4679	0.0237955	0.0136143	0.0805522	0.420163	5220	0.0152441	0.00988239	0.122939	0.40762	9899	EPIC	Untargeted	Low
BMI		Xenobiotics	5-acetylamino-6-amino-3-methyluracil	0.0535391	0.0144806	0.00022042	0.0216232	4655	0.0286234	0.0137177	0.0369726	0.310092	5199	0.0404077	0.00995866	4.95922e-05	0.00282029	9854	EPIC	Untargeted	Low
BMI		Xenobiotics	5-acetylamino-6-formylamino-3-methyluracil	0.00702799	0.0150211	0.639899	0.90683	4388	0.0271697	0.0140137	0.0525817	0.35452	5043	0.0177969	0.0102468	0.0824191	0.332944	9431	EPIC	Untargeted	Low
BMI		Xenobiotics	6-hydroxyindole sulfate	0.00585576	0.0144867	0.686072	0.923232	4672	-0.00916798	0.0136857	0.502956	0.838402	5212	-0.00208288	0.00994839	0.83416	0.940858	9884	EPIC	Untargeted	Low
BMI		Xenobiotics	7-methylxanthine	0.0366888	0.0146758	0.0124558	0.254565	4596	0.0216048	0.0138414	0.118613	0.49468	5194	0.0287059	0.0100694	0.00436104	0.0581353	9790	EPIC	Untargeted	Low
BMI		Xenobiotics	acesulfame	0.0298017	0.0350328	0.395204	0.79054	808	0.0668001	0.0355847	0.0608371	0.377132	849	0.0480118	0.0249648	0.0544573	0.266115	1657	EPIC	Untargeted	Low
BMI		Xenobiotics	atenolol	-0.0544284	0.0695421	0.434667	0.812556	233	0.0590633	0.0660012	0.371959	0.76478	208	0.00528027	0.0478728	0.912173	0.968443	441	EPIC	Untargeted	Low
BMI		Xenobiotics	benzoate	0.00853167	0.0143668	0.552643	0.868418	4675	-0.02059	0.0140657	0.143296	0.53603	5216	-0.00633752	0.0100507	0.528332	0.794015	9891	EPIC	Untargeted	Low
BMI		Xenobiotics	caffeic acid sulfate	0.0190063	0.0148349	0.200193	0.615639	4533	0.0194071	0.014429	0.178685	0.582176	4832	0.0192123	0.0103434	0.063247	0.288043	9365	EPIC	Untargeted	Low
BMI		Xenobiotics	caffeine	0.00714103	0.0146471	0.625899	0.90305	4654	0.0091502	0.0138097	0.507621	0.841675	5202	0.00820469	0.0100479	0.414183	0.72061	9856	EPIC	Untargeted	Low
BMI		Xenobiotics	carbamazepine	-0.0868959	0.158027	0.586341	0.883565	45	0.268775	0.145953	0.0903854	0.440553	26	0.105045	0.107219	0.327223	0.652726	71	EPIC	Untargeted	Low
BMI		Xenobiotics	carboxyibuprofen	0.0708586	0.0732186	0.334273	0.75903	224	0.0287528	0.059661	0.630288	0.900019	255	0.045554	0.0462509	0.324657	0.652726	479	EPIC	Untargeted	Low
BMI		Xenobiotics	catechol sulfate	0.0246065	0.0146476	0.0930442	0.481981	4681	0.0271491	0.0138553	0.050111	0.354037	5221	0.0259484	0.0100656	0.00993967	0.093533	9902	EPIC	Untargeted	Low
BMI		Xenobiotics	cimetidine	0.128205	0.114625	0.267899	0.696644	73	-0.119564	0.140114	0.397993	0.784739	59	0.0288662	0.0887194	0.744905	0.908985	132	EPIC	Untargeted	Low
BMI		Xenobiotics	cinnamoylglycine	0.0129021	0.0146078	0.37716	0.782691	4504	-0.0124808	0.0137771	0.365031	0.759864	4982	-0.000531551	0.0100227	0.957704	0.988492	9486	EPIC	Untargeted	Low
BMI		Xenobiotics	cotinine	0.053865	0.026718	0.043974	0.373493	1501	0.0359918	0.0217959	0.0988252	0.461795	2097	0.0431335	0.016889	0.0106511	0.0974242	3598	EPIC	Untargeted	Low
BMI		Xenobiotics	cotinine N-oxide	0.00455635	0.0428553	0.915367	0.971309	571	0.0394081	0.0381397	0.301853	0.713056	690	0.0240045	0.0284907	0.399487	0.710602	1261	EPIC	Untargeted	Low
BMI		Xenobiotics	desmethylnaproxen	-0.10013	0.142919	0.487506	0.841676	55	0.231246	0.11814	0.0562544	0.365484	61	0.0967305	0.0910573	0.288098	0.61742	116	EPIC	Untargeted	Low
BMI		Xenobiotics	desmethylnaproxen sulfate	-0.0116147	0.122082	0.924533	0.975233	72	0.163352	0.117461	0.170479	0.571272	64	0.0792423	0.084644	0.349179	0.670342	136	EPIC	Untargeted	Low
BMI		Xenobiotics	dihydroferulic acid	0.022755	0.0169979	0.180758	0.601499	3473	0.0189849	0.0169384	0.26244	0.675294	3473	0.0208633	0.0119982	0.0820575	0.332776	6946	EPIC	Untargeted	Low
BMI		Xenobiotics	diltiazem	0.217475	0.118375	0.0713998	0.447211	71	0.167608	0.13351	0.214743	0.626971	68	0.195527	0.0885737	0.0272786	0.176361	139	EPIC	Untargeted	Low
BMI		Xenobiotics	dimethyl sulfone	0.0507257	0.0163342	0.00191418	0.0983178	3683	0.0214655	0.0142429	0.131851	0.519984	4854	0.0341037	0.010735	0.00148877	0.0289205	8537	EPIC	Untargeted	Low
BMI		Xenobiotics	ergothioneine	-0.00724728	0.0149343	0.627505	0.903275	4405	0.0205544	0.0137573	0.135219	0.525347	5175	0.00779213	0.0101185	0.441246	0.738673	9580	EPIC	Untargeted	Low
BMI		Xenobiotics	erythritol	0.0326506	0.0135346	0.0158873	0.277186	4677	0.00909263	0.0129442	0.482431	0.82811	5219	0.0203466	0.00935471	0.0296293	0.185256	9896	EPIC	Untargeted	Low
BMI		Xenobiotics	ethyl glucuronide	0.0493513	0.0373166	0.186456	0.607626	679	-0.0349242	0.0339154	0.303418	0.713056	878	0.00319869	0.0250983	0.898587	0.963048	1557	EPIC	Untargeted	Low
BMI		Xenobiotics	eugenol sulfate	0.00230856	0.0151041	0.878529	0.962742	4433	0.0281793	0.0144816	0.0517294	0.354037	4753	0.015788	0.0104532	0.130952	0.423276	9186	EPIC	Untargeted	Low
BMI		Xenobiotics	ferulic acid 4-sulfate	0.0176797	0.0147009	0.229184	0.655494	4480	0.0179368	0.0141609	0.205344	0.613686	4864	0.0178131	0.0101988	0.0807103	0.330644	9344	EPIC	Untargeted	Low
BMI		Xenobiotics	furosemide	0.172255	0.0838297	0.0424522	0.368913	116	0.0658688	0.102106	0.520448	0.8467	107	0.129419	0.0647907	0.0457719	0.242715	223	EPIC	Untargeted	Low
BMI		Xenobiotics	gluconate	0.0317881	0.0138972	0.022219	0.319368	4664	0.0238702	0.0135072	0.0772526	0.412435	5097	0.0277165	0.009686	0.00421644	0.0574177	9761	EPIC	Untargeted	Low
BMI		Xenobiotics	hippurate	0.0310482	0.0145251	0.0326043	0.343986	4681	0.0117392	0.0136346	0.389288	0.778516	5221	0.0207837	0.00994104	0.0365549	0.210612	9902	EPIC	Untargeted	Low
BMI		Xenobiotics	homostachydrine*	0.00152938	0.0147771	0.917574	0.971811	4607	0.024566	0.0139155	0.0775598	0.413512	5203	0.0137389	0.0101307	0.175045	0.489264	9810	EPIC	Untargeted	Low
BMI		Xenobiotics	hydrochlorothiazide	0.115754	0.0988865	0.248216	0.676277	57	0.0657758	0.107873	0.544255	0.85989	76	0.0929331	0.0728937	0.20234	0.523735	133	EPIC	Untargeted	Low
BMI		Xenobiotics	hydroquinone sulfate	0.043786	0.0148093	0.00312582	0.121443	4614	0.0254326	0.0139307	0.0679609	0.389312	5108	0.0340487	0.0101469	0.000791982	0.0191295	9722	EPIC	Untargeted	Low
BMI		Xenobiotics	hydroxycotinine	0.0561953	0.0376916	0.136426	0.557257	722	0.0622898	0.0322064	0.0533927	0.356674	987	0.0597179	0.0244852	0.0147305	0.119673	1709	EPIC	Untargeted	Low
BMI		Xenobiotics	ibuprofen	-0.00403521	0.113674	0.971736	0.990671	146	-0.0355753	0.0558293	0.524455	0.848032	324	-0.0294459	0.0501117	0.556798	0.809416	470	EPIC	Untargeted	Low
BMI		Xenobiotics	ibuprofen acyl glucuronide	0.103253	0.101861	0.312581	0.736005	147	0.0830351	0.0791816	0.296589	0.709633	126	0.0906505	0.062515	0.147042	0.446935	273	EPIC	Untargeted	Low
BMI		Xenobiotics	indolin-2-one	-0.0237998	0.0169817	0.161156	0.585807	3448	-0.0704996	0.0208625	0.000739283	0.0432977	2256	-0.0424107	0.0131702	0.00128101	0.0261805	5704	EPIC	Untargeted	Low
BMI		Xenobiotics	isoeugenol sulfate	0.0215065	0.0193158	0.265632	0.693968	2629	0.0276157	0.0206049	0.180292	0.584877	2398	0.024364	0.014092	0.0838228	0.337035	5027	EPIC	Untargeted	Low
BMI		Xenobiotics	lanthionine	0.0211231	0.0170881	0.216495	0.639703	3431	0.0317632	0.0155611	0.0412971	0.327373	3983	0.0269397	0.0115054	0.0192071	0.142327	7414	EPIC	Untargeted	Low
BMI		Xenobiotics	lidocaine	0.0264426	0.161014	0.870273	0.959256	60	-0.078845	0.184325	0.672991	0.912948	36	-0.0191265	0.121263	0.874672	0.956842	96	EPIC	Untargeted	Low
BMI		Xenobiotics	metformin	0.295956	0.143117	0.048351	0.386143	41	0.232472	0.115247	0.0472098	0.345618	90	0.257445	0.0897618	0.00412962	0.0566595	131	EPIC	Untargeted	Low
BMI		Xenobiotics	methyl glucopyranoside (alpha + beta)	0.00631609	0.0146142	0.665625	0.91482	4545	-0.00607606	0.0136657	0.656612	0.907235	5212	-0.000295139	0.0099816	0.976411	0.995437	9757	EPIC	Untargeted	Low
BMI		Xenobiotics	methyl indole-3-acetate	0.016071	0.0150965	0.287142	0.714978	4095	0.017609	0.0175081	0.314608	0.723212	3153	0.0167268	0.0114332	0.143465	0.441188	7248	EPIC	Untargeted	Low
BMI		Xenobiotics	methyl-4-hydroxybenzoate sulfate	-0.0136711	0.0132494	0.302206	0.72886	4627	-0.00591255	0.0131067	0.651932	0.907188	5000	-0.00974985	0.0093179	0.295396	0.626898	9627	EPIC	Untargeted	Low
BMI		Xenobiotics	metoprolol acid metabolite*	0.00770857	0.084503	0.927441	0.976463	160	0.0355649	0.121578	0.770876	0.945194	75	0.0167823	0.0693885	0.808888	0.92908	235	EPIC	Untargeted	Low
BMI		Xenobiotics	N-(2-furoyl)glycine	0.000409426	0.0148738	0.978041	0.994763	4497	0.0190596	0.0142277	0.180432	0.584877	4942	0.0101484	0.0102813	0.323607	0.651866	9439	EPIC	Untargeted	Low
BMI		Xenobiotics	N-acetylalliin	-0.0467031	0.0373066	0.211033	0.630941	717	-0.0194444	0.025934	0.453521	0.814413	1446	-0.0283254	0.0212943	0.183457	0.499228	2163	EPIC	Untargeted	Low
BMI		Xenobiotics	N-methylpipecolate	0.0137616	0.0155896	0.377427	0.782691	4041	0.00895397	0.0138336	0.517492	0.845753	5153	0.0110719	0.0103472	0.284603	0.61174	9194	EPIC	Untargeted	Low
BMI		Xenobiotics	naproxen	-0.0891041	0.122992	0.471593	0.832846	74	0.124867	0.12934	0.337613	0.738459	85	0.012502	0.0891281	0.888447	0.961079	159	EPIC	Untargeted	Low
BMI		Xenobiotics	O-methylcatechol sulfate	0.0434298	0.0145687	0.00288759	0.116663	4681	0.0332142	0.013768	0.0158816	0.214756	5221	0.0380336	0.0100066	0.000144191	0.00574721	9902	EPIC	Untargeted	Low
BMI		Xenobiotics	O-sulfo-L-tyrosine	0.0351419	0.0141104	0.0127908	0.25821	4681	0.0153381	0.0134908	0.255619	0.669592	5221	0.0247957	0.00975111	0.0109951	0.0992626	9902	EPIC	Untargeted	Low
BMI		Xenobiotics	omeprazole	0.103406	0.236846	0.665249	0.91482	47	-0.117668	0.154271	0.45073	0.812059	49	-0.0518142	0.129267	0.688546	0.881806	96	EPIC	Untargeted	Low
BMI		Xenobiotics	oxypurinol	-0.0503487	0.107198	0.640108	0.90683	81	-0.22192	0.150357	0.146769	0.543322	60	-0.108169	0.0872852	0.21525	0.543588	141	EPIC	Untargeted	Low
BMI		Xenobiotics	paraxanthine	0.00768127	0.0146839	0.600924	0.887638	4610	0.0169162	0.0139172	0.224237	0.636656	5176	0.0125461	0.0101011	0.214219	0.542374	9786	EPIC	Untargeted	Low
BMI		Xenobiotics	phenolphthalein beta-D-glucuronide	-0.0217547	0.139854	0.876891	0.961957	76	0.0598638	0.15465	0.700398	0.924441	62	0.0149645	0.103729	0.885291	0.960432	138	EPIC	Untargeted	Low
BMI		Xenobiotics	phytanate	-0.0436093	0.0147833	0.00319448	0.122893	4681	-0.03191	0.0138859	0.0216	0.247832	5221	-0.0373938	0.0101212	0.000220226	0.00785607	9902	EPIC	Untargeted	Low
BMI		Xenobiotics	piperine	0.00401014	0.0152946	0.793184	0.947584	4278	0.0129926	0.014397	0.366863	0.761483	4760	0.00877265	0.0104832	0.402687	0.713318	9038	EPIC	Untargeted	Low
BMI		Xenobiotics	propyl 4-hydroxybenzoate sulfate	0.00538671	0.0196444	0.783945	0.947584	2543	-0.0275729	0.020834	0.185816	0.592437	2281	-0.0101253	0.0142927	0.478682	0.764799	4824	EPIC	Untargeted	Low
BMI		Xenobiotics	pseudoephedrine	0.0355472	0.186515	0.850389	0.957502	39	-0.230688	0.197402	0.254527	0.668493	37	-0.0900265	0.135571	0.506657	0.779962	76	EPIC	Untargeted	Low
BMI		Xenobiotics	pyrraline	0.0222859	0.0150435	0.138562	0.55938	4472	0.0388794	0.0140952	0.00583097	0.138671	4958	0.0311221	0.0102857	0.00248016	0.0414134	9430	EPIC	Untargeted	Low
BMI		Xenobiotics	quinate	0.0256291	0.0146879	0.0810656	0.465616	4674	0.031259	0.0138671	0.0242261	0.262767	5212	0.0286057	0.0100832	0.00455441	0.0591772	9886	EPIC	Untargeted	Low
BMI		Xenobiotics	quinine	0.0300092	0.0457621	0.51227	0.851201	525	0.0116239	0.0348581	0.738871	0.936489	825	0.0183746	0.0277297	0.507565	0.781054	1350	EPIC	Untargeted	Low
BMI		Xenobiotics	ranitidine	0.019838	0.114408	0.862848	0.959243	83	0.104049	0.0945856	0.273876	0.69043	117	0.0698593	0.0728986	0.337907	0.659028	200	EPIC	Untargeted	Low
BMI		Xenobiotics	S-allylcysteine	-0.0343363	0.0323316	0.288498	0.715089	985	-0.00420239	0.0257283	0.870276	0.972329	1468	-0.0158859	0.020132	0.430061	0.731996	2453	EPIC	Untargeted	Low
BMI		Xenobiotics	saccharin	-0.00514449	0.0175025	0.768831	0.946262	3320	0.0430642	0.0161632	0.00774686	0.159993	3761	0.0208748	0.0118744	0.0787525	0.32632	7081	EPIC	Untargeted	Low
BMI		Xenobiotics	salicylate	-0.00292401	0.0146008	0.841283	0.95698	4676	0.0122786	0.0137184	0.370803	0.764584	5209	0.00515054	0.00999778	0.606435	0.838496	9885	EPIC	Untargeted	Low
BMI		Xenobiotics	salicyluric glucuronide*	0.00741377	0.0278044	0.789791	0.947584	1233	-0.00975576	0.0322333	0.76222	0.943816	887	8.87326e-05	0.0210538	0.996637	0.999156	2120	EPIC	Untargeted	Low
BMI		Xenobiotics	solanidine	0.0131567	0.0397905	0.741022	0.939199	630	0.0482738	0.0357695	0.177529	0.580916	819	0.0325788	0.0266012	0.220684	0.549049	1449	EPIC	Untargeted	Low
BMI		Xenobiotics	stachydrine	-0.000837849	0.0145484	0.954077	0.985095	4681	0.00373583	0.0136901	0.784952	0.950676	5221	0.00158788	0.00996999	0.873459	0.956588	9902	EPIC	Untargeted	Low
BMI		Xenobiotics	succinimide	-0.0114471	0.0154329	0.458291	0.825065	4132	-0.0297214	0.0150723	0.0486845	0.351819	4202	-0.0208002	0.010783	0.0537321	0.263886	8334	EPIC	Untargeted	Low
BMI		Xenobiotics	sulfate*	0.0247581	0.0138679	0.0742815	0.451908	4679	0.0435917	0.0132925	0.00104703	0.053358	5221	0.0345737	0.00959619	0.000314737	0.0098018	9900	EPIC	Untargeted	Low
BMI		Xenobiotics	tartarate	0.00508735	0.0242865	0.834105	0.956186	1694	-0.000391141	0.0220709	0.985862	0.997288	2101	0.00208687	0.0163337	0.898335	0.963048	3795	EPIC	Untargeted	Low
BMI		Xenobiotics	tartronate (hydroxymalonate)	0.00678089	0.0143525	0.636628	0.906791	4362	-0.0224257	0.0146745	0.126533	0.507164	4488	-0.00749845	0.0102607	0.464906	0.755383	8850	EPIC	Untargeted	Low
BMI		Xenobiotics	theanine	-0.0214915	0.0161284	0.182767	0.603177	3855	0.00429917	0.0145241	0.767241	0.944851	4686	-0.00725001	0.0107928	0.501747	0.777653	8541	EPIC	Untargeted	Low
BMI		Xenobiotics	theobromine	0.00334044	0.0144635	0.817359	0.951234	4674	0.0188953	0.0137794	0.170349	0.571272	5217	0.0114944	0.00997658	0.249262	0.580134	9891	EPIC	Untargeted	Low
BMI		Xenobiotics	theophylline	0.0131456	0.0146032	0.368069	0.780267	4644	0.00450761	0.0138846	0.74546	0.93786	5201	0.00860883	0.0100623	0.392247	0.706879	9845	EPIC	Untargeted	Low
BMI		Xenobiotics	thymol sulfate	0.00470711	0.0151709	0.756369	0.94261	4351	0.0170446	0.0148825	0.252155	0.666749	4470	0.0109943	0.010624	0.300739	0.628991	8821	EPIC	Untargeted	Low
BMI		Xenobiotics	umbelliferone sulfate	0.0164813	0.0156451	0.292196	0.721572	4175	0.0264702	0.0154789	0.0873256	0.434753	4197	0.0215291	0.0110035	0.0503993	0.256261	8372	EPIC	Untargeted	Low
BMI		Xenobiotics	veratric acid	4.27116e-06	0.0346844	0.999902	0.999902	774	0.018391	0.0286675	0.521295	0.847023	1286	0.0109283	0.0220968	0.620906	0.844719	2060	EPIC	Untargeted	Low
BMI		Xenobiotics	warfarin	-0.545091	0.292287	0.0785823	0.463695	32	-0.145875	0.171437	0.401351	0.788634	45	-0.248061	0.147877	0.0934488	0.357534	77	EPIC	Untargeted	Low
BodyFat		Amines	Alpha-aminoadipic acid	-0.0064953	0.0159098	0.683106	0.945755	4621	0.0091343	0.0152549	0.54935	0.868548	4696	0.0012356	0.0110061	0.910619	0.978417	9317	Fenland	Targeted	Low
BodyFat		Amines	Creatinine	-0.0205104	0.0180266	0.255271	0.723119	4621	-0.0283419	0.0178648	0.112703	0.495997	4696	-0.024663	0.0126783	0.05177	0.284133	9317	Fenland	Targeted	Low
BodyFat		Amines	Kynurenine	-0.0188279	0.0155554	0.226197	0.698608	4621	0.0310182	0.0150023	0.0387369	0.319258	4696	0.0057407	0.0107891	0.594685	0.85904	9317	Fenland	Targeted	Low
BodyFat		Amines	Methioninesulfoxide	0.0233362	0.0150062	0.119992	0.569255	4621	-0.0234116	0.0147255	0.111933	0.494916	4696	-0.0003055	0.0105028	0.976795	0.989476	9317	Fenland	Targeted	Low
BodyFat		Amines	Cis-hydroxyproline	0.0123363	0.0153133	0.420519	0.826596	4621	-0.0354338	0.0146271	0.0154532	0.229957	4696	-0.0124219	0.0105785	0.24032	0.566447	9317	Fenland	Targeted	Low
BodyFat		Amines	Trans-hydroxyproline	0.009387	0.0153914	0.541969	0.9024	4621	-0.0244253	0.0146174	0.0947939	0.462457	4696	-0.0083633	0.0105968	0.429999	0.752998	9317	Fenland	Targeted	Low
BodyFat		Amines	Sarcosine	0.007081	0.01511	0.639355	0.933568	4621	0.0387441	0.0147421	0.0086142	0.176897	4696	0.0232932	0.0105417	0.0271552	0.213621	9317	Fenland	Targeted	Low
BodyFat		Amines	Serotonin	-0.01735	0.0149884	0.247102	0.717735	4621	-0.0033628	0.0146215	0.818111	0.958287	4696	-0.0104372	0.0104548	0.318151	0.652191	9317	Fenland	Targeted	Low
BodyFat		Amines	Spermidine	-0.0446475	0.0150321	0.002992	0.0973948	4621	0.0052772	0.0150781	0.72636	0.945783	4696	-0.020586	0.0106373	0.0529889	0.286774	9317	Fenland	Targeted	Low
BodyFat		Amines	Taurine	-0.0181225	0.0148663	0.222897	0.694554	4621	0.0211983	0.0148937	0.154714	0.566086	4696	0.0007307	0.0105135	0.94459	0.983307	9317	Fenland	Targeted	Low
BodyFat		Amino acid	1-methylguanidine	-0.0415034	0.0722774	0.566462	0.874772	214	-0.0370096	0.0339192	0.275561	0.691811	795	-0.0378207	0.0307061	0.218061	0.54536	1009	EPIC	Untargeted	Low
BodyFat		Amino acid	1-methylhistidine	0.0276785	0.0137355	0.0439528	0.373493	4529	0.0249319	0.0137566	0.0699911	0.394039	4951	0.0263073	0.00971992	0.00679891	0.0764439	9480	EPIC	Untargeted	Low
BodyFat		Amino acid	1-methylimidazoleacetate	-0.00506003	0.0139539	0.716901	0.936262	4680	0.0133201	0.0136812	0.330297	0.73312	5218	0.00431136	0.00976905	0.658975	0.861652	9898	EPIC	Untargeted	Low
BodyFat		Amino acid	2-aminoadipate	0.00245871	0.0147106	0.867269	0.959243	4230	-0.00259203	0.0148987	0.861892	0.971486	4326	-3.45831e-05	0.0104679	0.997364	0.999156	8556	EPIC	Untargeted	Low
BodyFat		Amino acid	2-aminobutyrate	0.00596045	0.0143535	0.67797	0.918948	4679	-0.0187198	0.0139024	0.178195	0.581728	5221	-0.00677361	0.00998616	0.497581	0.777302	9900	EPIC	Untargeted	Low
BodyFat		Amino acid	2-hydroxy-3-methylvalerate	0.0168377	0.0134135	0.209441	0.627364	4680	-0.00814043	0.0131495	0.535898	0.855171	5220	0.00410037	0.00939005	0.662349	0.863447	9900	EPIC	Untargeted	Low
BodyFat		Amino acid	2-hydroxybutyrate/2-hydroxyisobutyrate	0.0100489	0.0143239	0.482996	0.839919	4680	-0.00694666	0.0138887	0.616979	0.895019	5221	0.00128903	0.0099711	0.897139	0.963048	9901	EPIC	Untargeted	Low
BodyFat		Amino acid	3-(3-hydroxyphenyl)propionate	0.0421655	0.0157372	0.00740812	0.204115	3844	0.00117674	0.0152267	0.938403	0.988373	4346	0.0209955	0.0109429	0.0550305	0.267252	8190	EPIC	Untargeted	Low
BodyFat		Amino acid	3-(3-hydroxyphenyl)propionate sulfate	0.00528706	0.0160738	0.742232	0.939199	3704	0.0240659	0.0167352	0.150511	0.546709	3544	0.0142981	0.0115927	0.217437	0.544146	7248	EPIC	Untargeted	Low
BodyFat		Amino acid	3-(4-hydroxyphenyl)lactate	0.0227244	0.0129817	0.0800984	0.465616	4681	0.0143605	0.0126834	0.257591	0.670729	5220	0.0184452	0.00907214	0.042035	0.230693	9901	EPIC	Untargeted	Low
BodyFat		Amino acid	3-hydroxy-2-ethylpropionate	0.00964376	0.014055	0.492655	0.842437	4681	0.00158783	0.0136411	0.90734	0.982451	5221	0.00549544	0.00978876	0.574523	0.821285	9902	EPIC	Untargeted	Low
BodyFat		Amino acid	3-hydroxyisobutyrate	0.00582967	0.014587	0.689434	0.925005	4535	0.00894223	0.0139846	0.522568	0.847781	5216	0.00745155	0.0100948	0.460421	0.750911	9751	EPIC	Untargeted	Low
BodyFat		Amino acid	3-indoxyl sulfate	0.0272459	0.014202	0.0551141	0.410629	4681	-0.0154852	0.013689	0.258019	0.671398	5221	0.00509476	0.00985597	0.605212	0.83795	9902	EPIC	Untargeted	Low
BodyFat		Amino acid	3-methoxytyrosine	-0.00321694	0.0139085	0.817098	0.951234	4647	0.0215563	0.0137666	0.117448	0.49464	5217	0.00929668	0.00978426	0.342028	0.663101	9864	EPIC	Untargeted	Low
BodyFat		Amino acid	3-methyl-2-oxobutyrate	0.0150551	0.0140561	0.284193	0.712649	4668	-0.00522957	0.0137692	0.704108	0.924981	5221	0.00470362	0.00983617	0.63251	0.851009	9889	EPIC	Untargeted	Low
BodyFat		Amino acid	3-methyl-2-oxovalerate	0.00966184	0.0139567	0.488802	0.841676	4681	-0.0051362	0.0135692	0.705061	0.924994	5221	0.00205453	0.009729	0.83275	0.939807	9902	EPIC	Untargeted	Low
BodyFat		Amino acid	3-methylglutarylcarnitine (2)	0.0240862	0.0138771	0.0826877	0.467531	4598	0.0261237	0.013338	0.0502145	0.354037	5158	0.0251453	0.00961632	0.00892657	0.0878178	9756	EPIC	Untargeted	Low
BodyFat		Amino acid	3-methylhistidine	-0.00209326	0.0145606	0.885695	0.965154	4583	0.0183262	0.0140527	0.192255	0.601156	5133	0.00847884	0.0101115	0.401733	0.712657	9716	EPIC	Untargeted	Low
BodyFat		Amino acid	3-phenylpropionate (hydrocinnamate)	-0.00907674	0.0145888	0.533861	0.859242	4499	-0.0181947	0.0141598	0.198868	0.610128	5021	-0.0137718	0.0101608	0.175295	0.489338	9520	EPIC	Untargeted	Low
BodyFat		Amino acid	4-acetamidobutanoate	0.024228	0.0132282	0.0670839	0.437114	4651	0.0147977	0.0130368	0.256399	0.670294	5206	0.0194441	0.00928534	0.0362541	0.209516	9857	EPIC	Untargeted	Low
BodyFat		Amino acid	4-guanidinobutanoate	-0.00369462	0.0141214	0.793616	0.947584	4608	0.0166158	0.0135126	0.218882	0.63331	5195	0.00690783	0.00976298	0.479222	0.765351	9803	EPIC	Untargeted	Low
BodyFat		Amino acid	4-hydroxyphenylacetate	-0.0184764	0.0170179	0.277687	0.70706	3308	0.0319231	0.0176391	0.0704245	0.394641	3108	0.00582024	0.0122472	0.634622	0.852827	6416	EPIC	Untargeted	Low
BodyFat		Amino acid	4-hydroxyphenylpyruvate	0.0229563	0.0142167	0.106435	0.513083	4679	0.0274397	0.0137719	0.0463754	0.342062	5221	0.0252692	0.00989173	0.0106316	0.0974242	9900	EPIC	Untargeted	Low
BodyFat		Amino acid	4-methyl-2-oxopentanoate	0.000723512	0.0136893	0.957852	0.985663	4681	-0.0099074	0.0133386	0.457658	0.816947	5221	-0.00472988	0.00955338	0.620529	0.844719	9902	EPIC	Untargeted	Low
BodyFat		Amino acid	5-bromotryptophan	-0.0212464	0.0142152	0.13508	0.55621	4673	0.018062	0.0138752	0.193061	0.601246	5213	-0.00111646	0.00992929	0.910474	0.968049	9886	EPIC	Untargeted	Low
BodyFat		Amino acid	5-hydroxylysine	0.0187442	0.0143379	0.191171	0.607997	4535	0.00344767	0.0160708	0.830145	0.96426	3840	0.0119648	0.0106988	0.263427	0.593464	8375	EPIC	Untargeted	Low
BodyFat		Amino acid	5-methylthioadenosine (MTA)	0.0192352	0.0142738	0.17786	0.598163	4393	0.00298161	0.0136964	0.827678	0.96426	4976	0.010773	0.00988264	0.27567	0.605333	9369	EPIC	Untargeted	Low
BodyFat		Amino acid	5-oxoproline	0.0311267	0.0143196	0.0297766	0.33664	4681	-0.00786244	0.0138803	0.571115	0.872562	5221	0.0110249	0.00996653	0.268642	0.595919	9902	EPIC	Untargeted	Low
BodyFat		Amino acid	6-oxopiperidine-2-carboxylic acid	0.0135157	0.0151123	0.371185	0.780418	4180	0.0203533	0.0140741	0.148198	0.545551	4984	0.0171774	0.0102994	0.0953536	0.36216	9164	EPIC	Untargeted	Low
BodyFat		Amino acid	acisoga	0.0219824	0.0143963	0.126846	0.545649	4444	0.000658401	0.0152957	0.965668	0.99362	4300	0.0119657	0.0104833	0.253699	0.583221	8744	EPIC	Untargeted	Low
BodyFat		Amino acid	alanine	-0.00911308	0.0143618	0.525763	0.856178	4681	-0.0144426	0.0138908	0.298517	0.710369	5221	-0.0118667	0.00998465	0.23464	0.561891	9902	EPIC	Untargeted	Low
BodyFat		Amino acid	alpha-hydroxyisocaproate	0.00659553	0.0134662	0.624311	0.902319	4628	-0.0274187	0.0129635	0.0344717	0.3017	5221	-0.0110583	0.00933925	0.236385	0.563534	9849	EPIC	Untargeted	Low
BodyFat		Amino acid	arginine	-0.0170685	0.0144632	0.238006	0.662835	4681	0.00488993	0.0139412	0.725787	0.93382	5221	-0.00568592	0.0100374	0.571071	0.818438	9902	EPIC	Untargeted	Low
BodyFat		Amino acid	asparagine	-0.0118696	0.0142698	0.405565	0.798309	4681	-0.00466307	0.0138294	0.735991	0.936155	5221	-0.00815341	0.00993091	0.411639	0.718856	9902	EPIC	Untargeted	Low
BodyFat		Amino acid	aspartate	0.00811893	0.0143886	0.572604	0.878037	4681	0.0135012	0.01388	0.330743	0.73312	5221	0.0109069	0.00998961	0.274912	0.604682	9902	EPIC	Untargeted	Low
BodyFat		Amino acid	beta-hydroxyisovalerate	0.0101865	0.0136375	0.455134	0.825065	4681	0.024541	0.0133057	0.0651834	0.388723	5221	0.0175404	0.00952371	0.0655096	0.293782	9902	EPIC	Untargeted	Low
BodyFat		Amino acid	betaine	-0.00300787	0.0136961	0.82618	0.952847	4681	-0.0190074	0.0132817	0.152462	0.549369	5221	-0.0112533	0.00953469	0.237901	0.565772	9902	EPIC	Untargeted	Low
BodyFat		Amino acid	C-glycosyltryptophan	0.0322268	0.0125758	0.01042	0.239111	4681	0.02439	0.012419	0.0495921	0.354037	5221	0.0282593	0.00883648	0.00138373	0.0275622	9902	EPIC	Untargeted	Low
BodyFat		Amino acid	citramalate	0.0025035	0.0141237	0.859316	0.959243	4676	0.0139156	0.013751	0.311599	0.720941	5220	0.00836211	0.00985256	0.396034	0.707974	9896	EPIC	Untargeted	Low
BodyFat		Amino acid	citrulline	-0.0228436	0.0141349	0.106137	0.51291	4681	-0.00858567	0.0135492	0.526326	0.848349	5221	-0.0154131	0.00978123	0.115075	0.393342	9902	EPIC	Untargeted	Low
BodyFat		Amino acid	creatine	0.00859098	0.0127259	0.49966	0.84475	4681	0.00228921	0.01206	0.849459	0.969275	5221	0.00527092	0.00875367	0.547082	0.803589	9902	EPIC	Untargeted	Low
BodyFat		Amino acid	creatinine	0.0228356	0.0121713	0.060693	0.424656	4681	0.0147971	0.0119492	0.215648	0.628018	5221	0.0187423	0.00852681	0.0279459	0.178308	9902	EPIC	Untargeted	Low
BodyFat		Amino acid	cys-gly, oxidized	0.00217301	0.0144229	0.880247	0.963215	4607	0.00242966	0.0137931	0.860182	0.971486	5215	0.00230706	0.00996838	0.816974	0.932463	9822	EPIC	Untargeted	Low
BodyFat		Amino acid	cystathionine	0.00355957	0.0156649	0.820255	0.951991	3745	0.0167096	0.0140162	0.233255	0.648223	4840	0.0108628	0.0104454	0.298357	0.628042	8585	EPIC	Untargeted	Low
BodyFat		Amino acid	cysteine	0.0213583	0.0141505	0.131272	0.550761	4681	-0.0263052	0.0138196	0.0570352	0.366895	5220	-0.00303716	0.00988687	0.758698	0.910307	9901	EPIC	Untargeted	Low
BodyFat		Amino acid	cysteine s-sulfate	0.0323783	0.0153619	0.0351213	0.343986	3840	0.0273626	0.0153878	0.0754437	0.407209	4192	0.0298747	0.0108716	0.00599698	0.0704555	8032	EPIC	Untargeted	Low
BodyFat		Amino acid	cysteine sulfinic acid	-0.0166065	0.0155672	0.286145	0.714727	3912	0.0291659	0.0138675	0.0354981	0.304802	5133	0.00891403	0.0103548	0.389313	0.70368	9045	EPIC	Untargeted	Low
BodyFat		Amino acid	cysteine-glutathione disulfide	-0.0309676	0.0147908	0.036343	0.348123	4408	0.00418709	0.0140209	0.765234	0.944851	5140	-0.0124516	0.0101756	0.221075	0.549049	9548	EPIC	Untargeted	Low
BodyFat		Amino acid	cysteinylglycine	0.000568585	0.0155311	0.970798	0.990487	3938	-0.0232362	0.0137657	0.091477	0.443155	5129	-0.012763	0.0103017	0.215373	0.543588	9067	EPIC	Untargeted	Low
BodyFat		Amino acid	cystine	0.0115904	0.0132646	0.382281	0.788135	4681	0.00916255	0.0131167	0.484871	0.828497	5221	0.0103629	0.00932679	0.26653	0.594858	9902	EPIC	Untargeted	Low
BodyFat		Amino acid	dimethylarginine (SDMA + ADMA)	0.00853548	0.0135483	0.528724	0.856178	4681	-0.001749	0.0131259	0.894002	0.978942	5221	0.0032304	0.00942721	0.731849	0.903148	9902	EPIC	Untargeted	Low
BodyFat		Amino acid	dimethylglycine	0.00843187	0.0136855	0.537848	0.861434	4681	-0.00181541	0.0134107	0.892324	0.978942	5221	0.0032043	0.00957847	0.737978	0.906052	9902	EPIC	Untargeted	Low
BodyFat		Amino acid	dopamine sulfate (1)	-0.0492591	0.0214994	0.0220484	0.318699	2172	0.00316832	0.0192295	0.869142	0.97221	2905	-0.0201327	0.0143329	0.160126	0.469606	5077	EPIC	Untargeted	Low
BodyFat		Amino acid	dopamine sulfate (2)	-0.00456961	0.0145449	0.753404	0.941475	4677	0.0226768	0.0140883	0.107542	0.47703	5219	0.00948797	0.0101195	0.348455	0.669934	9896	EPIC	Untargeted	Low
BodyFat		Amino acid	ethylmalonate	0.00784825	0.0141432	0.57898	0.881873	4681	0.0429818	0.0137763	0.00181867	0.07592	5160	0.0258766	0.00986848	0.00873786	0.0868035	9841	EPIC	Untargeted	Low
BodyFat		Amino acid	gentisate	0.0031899	0.0148004	0.829366	0.954378	4430	-0.00204496	0.0140557	0.88433	0.975617	5082	0.000437466	0.010192	0.965763	0.991923	9512	EPIC	Untargeted	Low
BodyFat		Amino acid	glutamate	0.0367374	0.0138346	0.00794656	0.210308	4681	0.00498216	0.0134193	0.710453	0.928344	5221	0.020376	0.00963235	0.0343981	0.201964	9902	EPIC	Untargeted	Low
BodyFat		Amino acid	glutamine	-0.0200475	0.0141213	0.155773	0.578601	4681	-0.0231008	0.013765	0.0933633	0.448418	5221	-0.0216132	0.0098569	0.0283295	0.179878	9902	EPIC	Untargeted	Low
BodyFat		Amino acid	glutarate (pentanedioate)	0.0133463	0.0169518	0.431157	0.812335	3336	0.00477136	0.016023	0.765885	0.944851	3936	0.0088175	0.0116445	0.448915	0.74513	7272	EPIC	Untargeted	Low
BodyFat		Amino acid	glutarylcarnitine (C5)	-0.00330647	0.0140535	0.814005	0.951234	4651	0.00928834	0.0135267	0.492323	0.832897	5218	0.00323144	0.00974575	0.74021	0.906347	9869	EPIC	Untargeted	Low
BodyFat		Amino acid	glycine	-0.0042427	0.013567	0.754507	0.942193	4681	-0.00212215	0.013344	0.873648	0.97293	5221	-0.00316485	0.00951349	0.739384	0.906347	9902	EPIC	Untargeted	Low
BodyFat		Amino acid	guanidinoacetate	-0.0281121	0.0140186	0.044985	0.376136	4664	-0.00108246	0.0132811	0.935045	0.988186	5146	-0.0138675	0.00964134	0.150338	0.453092	9810	EPIC	Untargeted	Low
BodyFat		Amino acid	histidine	-0.00657693	0.0140869	0.640605	0.90683	4681	-0.00866435	0.0136457	0.525489	0.848349	5221	-0.00765384	0.00980123	0.434858	0.735509	9902	EPIC	Untargeted	Low
BodyFat		Amino acid	homoarginine	-0.0253555	0.0139168	0.0685285	0.439734	4681	-0.0112746	0.0134207	0.400896	0.788133	5221	-0.0180597	0.0096605	0.0615626	0.284537	9902	EPIC	Untargeted	Low
BodyFat		Amino acid	homocitrulline	0.0187336	0.0158038	0.235939	0.6615	3779	-0.00802857	0.0135881	0.554643	0.864345	5160	0.00334643	0.0103033	0.745338	0.908985	8939	EPIC	Untargeted	Low
BodyFat		Amino acid	hydantoin-5-propionic acid	0.0110251	0.0144098	0.444244	0.817642	4383	0.0200742	0.0138004	0.14584	0.541414	4980	0.0157451	0.00996681	0.114164	0.392104	9363	EPIC	Untargeted	Low
BodyFat		Amino acid	hypotaurine	0.00280232	0.013931	0.840584	0.95698	4680	-0.0214856	0.0136751	0.11621	0.49192	5221	-0.00956668	0.00975897	0.32694	0.652726	9901	EPIC	Untargeted	Low
BodyFat		Amino acid	imidazole lactate	-0.00899255	0.0141589	0.525385	0.856178	4680	0.00860035	0.0137379	0.531321	0.852722	5221	6.93758e-05	0.00985964	0.994386	0.998855	9901	EPIC	Untargeted	Low
BodyFat		Amino acid	imidazole propionate	0.0359217	0.0151236	0.0175878	0.287581	3890	0.0302083	0.013405	0.0242687	0.262767	5148	0.032722	0.0100316	0.00110669	0.0241258	9038	EPIC	Untargeted	Low
BodyFat		Amino acid	indole-3-carboxylic acid	-0.0080768	0.0172905	0.640443	0.90683	3304	0.0110292	0.0196799	0.575236	0.872864	2612	0.000246508	0.0129893	0.984859	0.996729	5916	EPIC	Untargeted	Low
BodyFat		Amino acid	indoleacetate	0.0152079	0.0142864	0.287157	0.714978	4681	-0.0256758	0.0137579	0.0620622	0.381948	5221	-0.00600409	0.0099099	0.544602	0.803089	9902	EPIC	Untargeted	Low
BodyFat		Amino acid	indoleacetylglutamine	0.0210735	0.0204024	0.301759	0.728512	2363	0.00393704	0.0139757	0.778182	0.948318	4795	0.00940996	0.01153	0.414427	0.72061	7158	EPIC	Untargeted	Low
BodyFat		Amino acid	indolelactate	0.0128893	0.013064	0.323875	0.747331	4681	0.028251	0.0129003	0.0285724	0.283532	5221	0.020667	0.00917922	0.0243541	0.164771	9902	EPIC	Untargeted	Low
BodyFat		Amino acid	indolepropionate	-0.0131434	0.0141819	0.354093	0.774124	4647	-0.00986465	0.0139458	0.479376	0.826506	5190	-0.0114765	0.0099436	0.248434	0.578894	9837	EPIC	Untargeted	Low
BodyFat		Amino acid	isobutyrylcarnitine	0.000749441	0.0144843	0.958737	0.985871	4668	0.000991243	0.0139509	0.943359	0.989008	5213	0.000874876	0.010048	0.930616	0.977185	9881	EPIC	Untargeted	Low
BodyFat		Amino acid	isobutyrylglycine	-0.0152085	0.0170129	0.371416	0.780418	3435	-0.0123443	0.0159403	0.438737	0.807749	3905	-0.0136833	0.0116322	0.239464	0.568456	7340	EPIC	Untargeted	Low
BodyFat		Amino acid	isoleucine	0.00026715	0.0138929	0.984659	0.997368	4681	0.00532902	0.0135374	0.693854	0.921795	5221	0.00286368	0.00969563	0.76772	0.91377	9902	EPIC	Untargeted	Low
BodyFat		Amino acid	isovalerate	-0.003794	0.0144795	0.793314	0.947584	4485	-0.00301752	0.0139594	0.828868	0.96426	5106	-0.00339156	0.0100496	0.735754	0.904649	9591	EPIC	Untargeted	Low
BodyFat		Amino acid	isovalerylcarnitine	0.0226432	0.0140718	0.107657	0.514489	4681	0.0189385	0.0134835	0.160209	0.558106	5221	0.0207118	0.00973559	0.0333843	0.198945	9902	EPIC	Untargeted	Low
BodyFat		Amino acid	isovalerylglycine	-0.0141342	0.0156499	0.366503	0.779976	3933	0.00225522	0.0168195	0.893344	0.978942	3454	-0.0065291	0.0114573	0.568772	0.816629	7387	EPIC	Untargeted	Low
BodyFat		Amino acid	kynurenate	0.0187415	0.0140598	0.182601	0.603136	4666	0.0524679	0.0136092	0.000116968	0.0127495	5215	0.0361538	0.00977856	0.000217948	0.00784614	9881	EPIC	Untargeted	Low
BodyFat		Amino acid	kynurenine	0.0250251	0.0134365	0.0626008	0.42945	4677	0.0416521	0.0131694	0.00157167	0.0691442	5221	0.0335055	0.00940521	0.000367428	0.0108405	9898	EPIC	Untargeted	Low
BodyFat		Amino acid	leucine	0.00032379	0.0138113	0.981297	0.995949	4681	-0.00170378	0.0134268	0.899029	0.97895	5221	-0.000718613	0.00962725	0.940498	0.980147	9902	EPIC	Untargeted	Low
BodyFat		Amino acid	lysine	-0.00467073	0.0144205	0.746032	0.939872	4681	-0.0105046	0.0138281	0.447494	0.811545	5221	-0.00770995	0.00998078	0.439831	0.738193	9902	EPIC	Untargeted	Low
BodyFat		Amino acid	methionine	-0.00118723	0.0143554	0.934091	0.978216	4681	0.00644711	0.0138518	0.64164	0.90438	5220	0.00276618	0.00996797	0.781391	0.918017	9901	EPIC	Untargeted	Low
BodyFat		Amino acid	methionine sulfone	0.0071255	0.0135489	0.598976	0.887638	4679	-0.000292548	0.0132861	0.982434	0.997191	5221	0.00334384	0.00948624	0.724468	0.900479	9900	EPIC	Untargeted	Low
BodyFat		Amino acid	methionine sulfoxide	0.00662132	0.0143834	0.645289	0.907568	4681	0.0321796	0.0138639	0.0203197	0.24089	5221	0.0198703	0.00998187	0.0465205	0.245358	9902	EPIC	Untargeted	Low
BodyFat		Amino acid	methylsuccinate	-0.0113809	0.0140236	0.41709	0.806733	4676	-0.016894	0.0140701	0.229922	0.645824	5123	-0.0141283	0.00993257	0.154904	0.46259	9799	EPIC	Untargeted	Low
BodyFat		Amino acid	N-acetyl-1-methylhistidine*	0.0372079	0.0154838	0.0163082	0.279134	3803	0.0251931	0.0137563	0.0671022	0.388892	4984	0.0304931	0.0102839	0.00302558	0.0480663	8787	EPIC	Untargeted	Low
BodyFat		Amino acid	N-acetyl-3-methylhistidine*	0.025128	0.024855	0.312181	0.736005	1583	0.0137125	0.0157526	0.384084	0.774484	4034	0.0169838	0.0133054	0.201794	0.522665	5617	EPIC	Untargeted	Low
BodyFat		Amino acid	N-acetyl-aspartyl-glutamate (NAAG)	0.00670576	0.0179201	0.70828	0.932843	2941	0.026792	0.0139749	0.0552758	0.365155	5027	0.019196	0.0110201	0.0815247	0.331985	7968	EPIC	Untargeted	Low
BodyFat		Amino acid	N-acetylalanine	0.025242	0.0133918	0.059507	0.424555	4681	0.0113539	0.0132142	0.390261	0.77866	5221	0.0182052	0.009406	0.05293	0.261191	9902	EPIC	Untargeted	Low
BodyFat		Amino acid	N-acetylarginine	0.0193308	0.0142517	0.175042	0.597273	4674	0.0290151	0.0137475	0.034857	0.3017	5187	0.0243473	0.00989441	0.0138661	0.115444	9861	EPIC	Untargeted	Low
BodyFat		Amino acid	N-acetylasparagine	0.026778	0.0144183	0.0633426	0.430639	4676	0.0252754	0.013721	0.0655185	0.388892	5220	0.0259895	0.0099396	0.00892948	0.0878178	9896	EPIC	Untargeted	Low
BodyFat		Amino acid	N-acetylaspartate (NAA)	-0.00511597	0.0134154	0.702961	0.930327	4675	3.37213e-05	0.0137707	0.998046	0.99881	4951	-0.00260841	0.00960928	0.786047	0.919204	9626	EPIC	Untargeted	Low
BodyFat		Amino acid	N-acetylcitrulline	0.0222517	0.017132	0.194091	0.609779	3262	0.0301817	0.0167892	0.0723117	0.400213	3561	0.0262968	0.0119911	0.0283054	0.179878	6823	EPIC	Untargeted	Low
BodyFat		Amino acid	N-acetylglutamate	0.0166067	0.0137478	0.227128	0.654581	4651	0.0234406	0.0133653	0.0795157	0.418818	5220	0.0201201	0.00958305	0.0357689	0.207322	9871	EPIC	Untargeted	Low
BodyFat		Amino acid	N-acetylglutamine	0.0243289	0.014353	0.0901377	0.480571	4432	-0.00257416	0.0142797	0.85695	0.970386	4747	0.0108085	0.0101231	0.285651	0.613315	9179	EPIC	Untargeted	Low
BodyFat		Amino acid	N-acetylglycine	-0.00303087	0.0139154	0.827589	0.953453	4677	0.016951	0.0133562	0.204444	0.613686	5221	0.00736963	0.00963589	0.444384	0.74054	9898	EPIC	Untargeted	Low
BodyFat		Amino acid	N-acetylhistidine	0.00741093	0.016999	0.662892	0.91482	3305	0.00586895	0.0138326	0.671377	0.912266	5003	0.00648323	0.0107292	0.54567	0.803589	8308	EPIC	Untargeted	Low
BodyFat		Amino acid	N-acetylkynurenine (2)	0.00542642	0.0220371	0.805522	0.950351	2001	0.0310385	0.0177603	0.0806275	0.420163	3105	0.0209534	0.0138284	0.129711	0.419609	5106	EPIC	Untargeted	Low
BodyFat		Amino acid	N-acetylleucine	-0.00048618	0.0146255	0.973483	0.991496	4445	0.0359578	0.0144587	0.01292	0.196503	4677	0.0179447	0.0102823	0.0809493	0.330812	9122	EPIC	Untargeted	Low
BodyFat		Amino acid	N-acetylmethionine	0.000801171	0.014031	0.954468	0.985095	4677	0.0265075	0.0136473	0.0521523	0.354037	5216	0.0140105	0.00978293	0.152103	0.455718	9893	EPIC	Untargeted	Low
BodyFat		Amino acid	N-acetylphenylalanine	0.0371564	0.0138761	0.00743844	0.204115	4657	0.0342673	0.0132241	0.00958878	0.175002	5160	0.0356424	0.00957304	0.000196708	0.00742193	9817	EPIC	Untargeted	Low
BodyFat		Amino acid	N-acetylputrescine	0.0194796	0.0142297	0.171082	0.596735	4676	0.00765074	0.013535	0.571924	0.872562	5221	0.0132694	0.00980707	0.176041	0.489919	9897	EPIC	Untargeted	Low
BodyFat		Amino acid	N-acetylserine	0.0178966	0.0136793	0.190838	0.607997	4681	0.0214626	0.0132538	0.105432	0.473554	5221	0.0197359	0.00951875	0.0381375	0.215636	9902	EPIC	Untargeted	Low
BodyFat		Amino acid	N-acetyltaurine	0.0268474	0.0140202	0.0555668	0.410629	4653	0.0312006	0.0133821	0.0197645	0.238764	5188	0.0291253	0.00968033	0.00262357	0.0436225	9841	EPIC	Untargeted	Low
BodyFat		Amino acid	N-acetylthreonine	0.0208357	0.0138219	0.131764	0.551804	4673	0.0260804	0.0133669	0.0510968	0.354037	5210	0.0235458	0.00960864	0.0142665	0.117609	9883	EPIC	Untargeted	Low
BodyFat		Amino acid	N-acetyltryptophan	0.00756656	0.0148029	0.60927	0.891212	4207	0.04279	0.0138674	0.00204203	0.0798038	5055	0.0263264	0.0101203	0.00928577	0.0895267	9262	EPIC	Untargeted	Low
BodyFat		Amino acid	N-acetyltyrosine	0.0225821	0.0156479	0.149062	0.572049	3931	0.029373	0.0141223	0.0375864	0.313146	4866	0.0263246	0.0104839	0.0120407	0.105464	8797	EPIC	Untargeted	Low
BodyFat		Amino acid	N-acetylvaline	0.00999306	0.013841	0.470337	0.832846	4672	0.0141667	0.0134354	0.291735	0.704829	5204	0.0121419	0.00964048	0.207859	0.531707	9876	EPIC	Untargeted	Low
BodyFat		Amino acid	N-delta-acetylornithine	0.00842223	0.0143684	0.557794	0.872289	4681	-0.00808058	0.0139322	0.561946	0.867879	5217	-8.34415e-05	0.0100022	0.993344	0.998684	9898	EPIC	Untargeted	Low
BodyFat		Amino acid	N-formylmethionine	0.0238123	0.0133743	0.0750679	0.455251	4681	0.0270166	0.0131192	0.0395139	0.321686	5221	0.0254453	0.00936558	0.0065898	0.0751697	9902	EPIC	Untargeted	Low
BodyFat		Amino acid	N-formylphenylalanine	-0.00545532	0.0183829	0.76667	0.945745	3016	0.0114145	0.018719	0.542054	0.859162	2935	0.00282681	0.0131159	0.829358	0.938679	5951	EPIC	Untargeted	Low
BodyFat		Amino acid	N-methylproline	0.0171608	0.0144319	0.234466	0.660476	4676	-0.00566948	0.0138682	0.682694	0.917429	5220	0.00529109	0.00999963	0.596717	0.833125	9896	EPIC	Untargeted	Low
BodyFat		Amino acid	N-methyltaurine	0.0160285	0.0236422	0.497886	0.844357	1784	0.0206569	0.020047	0.302911	0.713056	2527	0.018721	0.0152902	0.220809	0.549049	4311	EPIC	Untargeted	Low
BodyFat		Amino acid	N2,N5-diacetylornithine	0.0217504	0.0160761	0.176152	0.597273	3551	0.0431457	0.0194689	0.026767	0.274957	2660	0.0304243	0.0123962	0.014115	0.116852	6211	EPIC	Untargeted	Low
BodyFat		Amino acid	N6-acetyllysine	0.0160496	0.0141081	0.255339	0.683578	4607	0.0243096	0.0137264	0.0766166	0.410848	5174	0.0202929	0.00983818	0.0391444	0.218608	9781	EPIC	Untargeted	Low
BodyFat		Amino acid	N6,N6,N6-trimethyllysine	0.0153171	0.013225	0.246846	0.674528	4681	0.00881861	0.0131876	0.503715	0.838423	5221	0.0120586	0.00933825	0.196594	0.516009	9902	EPIC	Untargeted	Low
BodyFat		Amino acid	o-cresol sulfate	0.0129819	0.0142866	0.363567	0.778797	4624	0.0335582	0.0140194	0.0167163	0.219381	5051	0.0234642	0.0100063	0.0190307	0.14171	9675	EPIC	Untargeted	Low
BodyFat		Amino acid	ornithine	0.0107238	0.0141689	0.449173	0.819994	4681	0.0149006	0.0138547	0.282207	0.695874	5221	0.012859	0.00990598	0.19425	0.512207	9902	EPIC	Untargeted	Low
BodyFat		Amino acid	p-cresol sulfate	0.000710187	0.0141628	0.960009	0.986034	4681	-0.0204271	0.0136343	0.13414	0.523707	5221	-0.0102602	0.00982245	0.296224	0.626961	9902	EPIC	Untargeted	Low
BodyFat		Amino acid	p-cresol-glucuronide*	-0.00687571	0.0146176	0.638112	0.906791	4337	0.00471346	0.0143691	0.742905	0.936748	4672	-0.000981785	0.0102472	0.923671	0.975157	9009	EPIC	Untargeted	Low
BodyFat		Amino acid	phenol sulfate	0.0263102	0.0141713	0.0634325	0.430639	4681	0.0034966	0.0136922	0.798446	0.953272	5221	0.0145113	0.00984684	0.140563	0.436024	9902	EPIC	Untargeted	Low
BodyFat		Amino acid	phenylacetylcarnitine	-0.000384247	0.0172152	0.982194	0.996156	3235	-0.0136585	0.0162293	0.400069	0.787449	3790	-0.00741232	0.011809	0.530211	0.794015	7025	EPIC	Untargeted	Low
BodyFat		Amino acid	phenylacetylglutamine	0.0180229	0.0138955	0.194683	0.609838	4681	-0.0127384	0.0133638	0.340529	0.740707	5221	0.00204245	0.00963209	0.832071	0.939606	9902	EPIC	Untargeted	Low
BodyFat		Amino acid	phenylacetylglycine	0.00447311	0.0162995	0.783767	0.947584	3687	0.0269773	0.0168745	0.109976	0.478876	3569	0.0153352	0.0117235	0.190848	0.51014	7256	EPIC	Untargeted	Low
BodyFat		Amino acid	phenylalanine	-0.00476045	0.0142634	0.738581	0.939199	4681	0.0205734	0.0137376	0.134299	0.523707	5221	0.00838202	0.00989461	0.396923	0.708288	9902	EPIC	Untargeted	Low
BodyFat		Amino acid	phenyllactate (PLA)	0.00819301	0.0135604	0.545748	0.864815	4674	0.0102465	0.0133203	0.441788	0.808859	5218	0.00923808	0.00950263	0.330971	0.65593	9892	EPIC	Untargeted	Low
BodyFat		Amino acid	phenylpyruvate	-0.00370522	0.0146574	0.800444	0.949734	4568	0.0344601	0.0140676	0.0143352	0.207244	5044	0.0161608	0.0101494	0.111321	0.389718	9612	EPIC	Untargeted	Low
BodyFat		Amino acid	pipecolate	-0.015071	0.014494	0.298482	0.724386	4675	-0.0156788	0.0139152	0.259903	0.67362	5221	-0.0153873	0.0100379	0.125296	0.410942	9896	EPIC	Untargeted	Low
BodyFat		Amino acid	pro-hydroxy-pro	0.0158001	0.0140719	0.261574	0.687027	4678	-0.000752067	0.0137868	0.956499	0.991175	5214	0.00735464	0.00984799	0.455174	0.7477	9892	EPIC	Untargeted	Low
BodyFat		Amino acid	proline	0.0126469	0.0140645	0.368589	0.780267	4681	0.0109878	0.0137153	0.423091	0.801395	5221	0.0117965	0.00981934	0.229613	0.557068	9902	EPIC	Untargeted	Low
BodyFat		Amino acid	propionylglycine	0.00993331	0.015853	0.530969	0.858476	3746	0.0196182	0.0145523	0.177689	0.580916	4576	0.0151893	0.0107204	0.156526	0.465241	8322	EPIC	Untargeted	Low
BodyFat		Amino acid	pyroglutamine*	-0.00626555	0.011162	0.5746	0.878978	4681	0.00927193	0.01089	0.394578	0.781948	5221	0.00169477	0.00779478	0.827879	0.938679	9902	EPIC	Untargeted	Low
BodyFat		Amino acid	S-1-pyrroline-5-carboxylate	0.0146215	0.0153896	0.342119	0.76563	4243	0.00659472	0.0142266	0.642991	0.905377	5074	0.0102934	0.0104467	0.324463	0.652726	9317	EPIC	Untargeted	Low
BodyFat		Amino acid	S-methylcysteine	-0.0069313	0.0144717	0.631993	0.906411	4681	-0.0172437	0.0139482	0.216415	0.628582	5219	-0.0122774	0.0100428	0.221518	0.549802	9900	EPIC	Untargeted	Low
BodyFat		Amino acid	sarcosine	-0.014655	0.0141464	0.300279	0.726894	4578	-0.00539962	0.0139258	0.698222	0.924054	5149	-0.00995457	0.00992409	0.315826	0.644128	9727	EPIC	Untargeted	Low
BodyFat		Amino acid	serine	-0.0107236	0.0138153	0.437664	0.814396	4681	0.0101768	0.0134717	0.450028	0.812059	5221	-1.0203e-05	0.00964512	0.999156	0.999156	9902	EPIC	Untargeted	Low
BodyFat		Amino acid	serotonin	-0.0381433	0.0175044	0.0294004	0.33664	3153	-0.0260261	0.0147233	0.0771794	0.412435	4683	-0.0310468	0.0112675	0.00586146	0.070123	7836	EPIC	Untargeted	Low
BodyFat		Amino acid	spermidine	-7.93109e-05	0.0211949	0.997015	0.998792	2071	0.0084525	0.0152685	0.579889	0.874713	4308	0.00553757	0.0123887	0.654885	0.860606	6379	EPIC	Untargeted	Low
BodyFat		Amino acid	Alanine	0.0161216	0.0152261	0.28974	0.744027	4621	0.0129981	0.0148627	0.381866	0.783125	4696	0.0144145	0.0106305	0.175148	0.499515	9317	Fenland	Targeted	Low
BodyFat		Amino acid	Arginine	-0.0007613	0.0150665	0.959703	0.999162	4621	-0.0103163	0.0148651	0.487718	0.83538	4696	-0.0057109	0.0105756	0.589205	0.855707	9317	Fenland	Targeted	Low
BodyFat		Amino acid	Asparagine	-0.0189098	0.0151541	0.212155	0.682167	4621	0.0056624	0.0144489	0.695159	0.927605	4696	-0.005917	0.0104564	0.571491	0.847585	9317	Fenland	Targeted	Low
BodyFat		Amino acid	Aspartic acid	-0.0349594	0.015001	0.0198249	0.263587	4621	0.010045	0.0148576	0.499023	0.84492	4696	-0.0128879	0.0105479	0.221799	0.547268	9317	Fenland	Targeted	Low
BodyFat		Amino acid	Citrulline	0.0078887	0.0154091	0.608712	0.92258	4621	-0.019859	0.0150556	0.187218	0.603387	4696	-0.0065194	0.0107612	0.544644	0.833973	9317	Fenland	Targeted	Low
BodyFat		Amino acid	Cystine	-0.019841	0.0152593	0.193581	0.645725	4621	0.0198701	0.0148887	0.18208	0.593724	4696	-3.57e-05	0.0106545	0.997328	0.998875	9317	Fenland	Targeted	Low
BodyFat		Amino acid	Glutamic acid	-0.0188257	0.0155402	0.225797	0.698608	4621	0.0090966	0.0156576	0.561289	0.873631	4696	-0.0063716	0.0110181	0.563088	0.845077	9317	Fenland	Targeted	Low
BodyFat		Amino acid	Glycine	-0.0043238	0.0157228	0.783328	0.967263	4621	0.0145239	0.0151653	0.338259	0.746066	4696	0.0045934	0.0109064	0.673641	0.892216	9317	Fenland	Targeted	Low
BodyFat		Amino acid	Histidine	-0.0237658	0.0149935	0.113017	0.55127	4621	-0.0096432	0.0148799	0.516972	0.850953	4696	-0.0166907	0.0105514	0.113718	0.414393	9317	Fenland	Targeted	Low
BodyFat		Amino acid	Isoleucine	0.0137796	0.018242	0.450063	0.853131	4621	-0.0081412	0.0178993	0.649251	0.911604	4696	0.0025333	0.012768	0.842732	0.94778	9317	Fenland	Targeted	Low
BodyFat		Amino acid	Leucine	0.0140477	0.0167346	0.401266	0.81822	4621	-0.0119696	0.0172022	0.486578	0.83538	4696	0.0010348	0.0119734	0.931132	0.982276	9317	Fenland	Targeted	Low
BodyFat		Amino acid	Lysine	-0.0076094	0.0153732	0.62064	0.923616	4621	0.0089196	0.014932	0.550304	0.868548	4696	0.0008682	0.0107017	0.935343	0.982276	9317	Fenland	Targeted	Low
BodyFat		Amino acid	Methionine	0.0028338	0.0159455	0.858955	0.98411	4621	0.0022991	0.01559	0.882766	0.978991	4696	0.0018988	0.0111368	0.864625	0.956706	9317	Fenland	Targeted	Low
BodyFat		Amino acid	Ornithine	-0.0007839	0.015935	0.960769	0.999162	4621	0.0265367	0.0150311	0.0775533	0.431841	4696	0.01282	0.0109315	0.240923	0.566455	9317	Fenland	Targeted	Low
BodyFat		Amino acid	Phenylethylamine	-0.0015961	0.0151111	0.915887	0.99608	4621	0.0054492	0.0149948	0.716319	0.94048	4696	0.0010069	0.0106241	0.924494	0.980219	9317	Fenland	Targeted	Low
BodyFat		Amino acid	Phenylalanine	0.0088156	0.0159721	0.581018	0.913897	4621	0.0268698	0.0153641	0.0803785	0.434736	4696	0.0175605	0.0110637	0.112499	0.413224	9317	Fenland	Targeted	Low
BodyFat		Amino acid	Proline	0.0253859	0.0161922	0.117001	0.563514	4621	-0.0040605	0.0156641	0.795473	0.958287	4696	0.0098089	0.0112549	0.383495	0.713804	9317	Fenland	Targeted	Low
BodyFat		Amino acid	Serine	-0.0003023	0.0153519	0.984291	0.999162	4621	-0.0132236	0.0147793	0.370973	0.773449	4696	-0.0073987	0.0106457	0.487077	0.791395	9317	Fenland	Targeted	Low
BodyFat		Amino acid	Threonine	-0.0120472	0.0150274	0.422781	0.826596	4621	-0.015857	0.014539	0.275483	0.693704	4696	-0.0141027	0.0104473	0.177085	0.503511	9317	Fenland	Targeted	Low
BodyFat		Amino acid	Tryptophan	0.0118871	0.0159751	0.456852	0.858092	4621	-0.0002066	0.0154749	0.989349	0.995788	4696	0.0055881	0.0111106	0.615007	0.864804	9317	Fenland	Targeted	Low
BodyFat		Amino acid	Tyrosine	0.0206085	0.015662	0.188299	0.645725	4621	0.0248127	0.0152771	0.104405	0.478283	4696	0.0222323	0.0109257	0.0418925	0.263912	9317	Fenland	Targeted	Low
BodyFat		Amino acid	Valine	0.0181876	0.0168033	0.279141	0.737966	4621	0.0041425	0.0163606	0.800123	0.958287	4696	0.0109774	0.0117167	0.348833	0.683962	9317	Fenland	Targeted	Low
BodyFat		Amino acid	Acetylornithine	-0.0064766	0.0149335	0.664529	0.942557	4621	0.0011571	0.0147378	0.937423	0.987642	4696	-0.0033401	0.0104756	0.749851	0.923004	9317	Fenland	Targeted	Low
BodyFat		Amino acid	Symmetric dimethylarginine	0.0038868	0.0152894	0.799338	0.972406	4621	-0.0103048	0.0147187	0.483889	0.834892	4696	-0.0032434	0.0105992	0.759606	0.925249	9317	Fenland	Targeted	Low
BodyFat		Amino acid	taurine	0.00369437	0.0140096	0.792021	0.947584	4681	-0.0121293	0.0137393	0.377375	0.769257	5221	-0.0043716	0.00980932	0.655845	0.861413	9902	EPIC	Untargeted	Low
BodyFat		Amino acid	thioproline	0.00359034	0.0139855	0.797407	0.948841	4681	-0.0172212	0.0136792	0.20811	0.616319	5221	-0.00704582	0.00977913	0.47122	0.758046	9902	EPIC	Untargeted	Low
BodyFat		Amino acid	threonine	-0.0139558	0.0141261	0.323233	0.747182	4681	0.00571381	0.0136799	0.676198	0.913391	5221	-0.00380537	0.0098271	0.698584	0.890303	9902	EPIC	Untargeted	Low
BodyFat		Amino acid	thyroxine	0.00398174	0.0141547	0.778491	0.947584	4678	-0.0127371	0.0137985	0.356008	0.756348	5217	-0.00459069	0.00988054	0.642204	0.855445	9895	EPIC	Untargeted	Low
BodyFat		Amino acid	tiglylcarnitine	0.01552	0.0163271	0.341892	0.76563	3429	0.0210396	0.0135795	0.121355	0.497076	5211	0.0187826	0.0104404	0.0720123	0.308769	8640	EPIC	Untargeted	Low
BodyFat		Amino acid	trans-4-hydroxyproline	0.0143275	0.0142975	0.316347	0.739699	4681	0.0178241	0.0138787	0.1991	0.610128	5221	0.0161278	0.00995848	0.105339	0.379332	9902	EPIC	Untargeted	Low
BodyFat		Amino acid	tryptophan	-0.0132834	0.0141396	0.347551	0.771744	4681	0.0181295	0.0137556	0.187573	0.594155	5221	0.00285535	0.00985965	0.772123	0.915381	9902	EPIC	Untargeted	Low
BodyFat		Amino acid	tryptophan betaine	0.0274798	0.0142922	0.0545771	0.409485	4585	0.0137688	0.0137116	0.315346	0.724059	5201	0.0203402	0.00989445	0.0398099	0.221526	9786	EPIC	Untargeted	Low
BodyFat		Amino acid	tyramine O-sulfate	-0.0199843	0.0165858	0.228321	0.655494	3579	-0.00204464	0.0154646	0.894821	0.97895	4327	-0.0103876	0.0113107	0.358416	0.675192	7906	EPIC	Untargeted	Low
BodyFat		Amino acid	tyrosine	0.00792884	0.0143613	0.580908	0.881873	4680	0.00469229	0.0138016	0.733884	0.935695	5221	0.00624627	0.00995119	0.530207	0.794015	9901	EPIC	Untargeted	Low
BodyFat		Amino acid	urea	0.0356818	0.0135819	0.00863833	0.217793	4681	0.0245472	0.0132866	0.0647284	0.38837	5221	0.0299922	0.00949773	0.00158951	0.0302779	9902	EPIC	Untargeted	Low
BodyFat		Amino acid	valine	-0.000288287	0.0138626	0.983409	0.996906	4668	0.0177824	0.0135277	0.188731	0.594843	5221	0.00896797	0.00968178	0.354304	0.672287	9889	EPIC	Untargeted	Low
BodyFat		Amino acid	vanillic alcohol sulfate	0.0072015	0.0186903	0.700039	0.929042	2897	0.0539995	0.0191951	0.0049394	0.121139	2821	0.029977	0.0133909	0.0251817	0.168911	5718	EPIC	Untargeted	Low
BodyFat		Amino acid	vanillylmandelate (VMA)	0.00697835	0.012498	0.576627	0.880422	4674	0.0225938	0.0124222	0.0689959	0.391132	5203	0.0148336	0.0088105	0.0922543	0.355955	9877	EPIC	Untargeted	Low
BodyFat		Amino acid	xanthurenate	0.0010222	0.0165964	0.950891	0.983733	3647	0.0614796	0.0141279	1.37803e-05	0.0031188	5032	0.0360772	0.0107579	0.000797813	0.0191295	8679	EPIC	Untargeted	Low
BodyFat		Bile acid	7-ketodeoxycholate	-0.0197172	0.0237048	0.405651	0.798309	1689	-0.0301369	0.0262626	0.251357	0.665535	1459	-0.024395	0.0175968	0.165645	0.477233	3148	EPIC	Untargeted	Low
BodyFat		Bile acid	chenodeoxycholate	0.0343945	0.0162827	0.0347276	0.343986	3556	-0.00974431	0.0150889	0.518449	0.845901	4238	0.0106479	0.0110675	0.336005	0.657926	7794	EPIC	Untargeted	Low
BodyFat		Bile acid	cholate	0.00210621	0.0147599	0.886535	0.965154	4473	-0.00710904	0.0138597	0.608023	0.892062	5091	-0.00279099	0.0101036	0.782365	0.918337	9564	EPIC	Untargeted	Low
BodyFat		Bile acid	deoxycholate	0.013953	0.0157434	0.375521	0.782407	3928	-0.0397508	0.0150079	0.00811042	0.163207	4379	-0.0141825	0.0108629	0.191692	0.510474	8307	EPIC	Untargeted	Low
BodyFat		Bile acid	glycochenodeoxycholate	-0.00202905	0.0143794	0.887791	0.965154	4534	0.0173376	0.0138124	0.209454	0.618595	5221	0.00804365	0.00996126	0.419382	0.723998	9755	EPIC	Untargeted	Low
BodyFat		Bile acid	glycochenodeoxycholate glucuronide (1)	0.010662	0.0139161	0.443619	0.817246	4669	0.0122219	0.0137708	0.374843	0.766769	5063	0.0114501	0.00978841	0.242097	0.570946	9732	EPIC	Untargeted	Low
BodyFat		Bile acid	glycochenodeoxycholate sulfate	0.0193509	0.0141302	0.170919	0.596697	4642	0.0239409	0.0138783	0.0845757	0.427399	5131	0.0216872	0.00990129	0.0284995	0.180666	9773	EPIC	Untargeted	Low
BodyFat		Bile acid	glycocholate	-0.0100264	0.014258	0.481956	0.839919	4681	0.00894129	0.0137712	0.516191	0.845733	5214	-0.000213288	0.00990534	0.982821	0.996729	9895	EPIC	Untargeted	Low
BodyFat		Bile acid	glycocholenate sulfate*	-0.00979549	0.0139853	0.483704	0.839919	4681	0.0185735	0.0136882	0.174871	0.57725	5220	0.00469355	0.00978236	0.631372	0.849915	9901	EPIC	Untargeted	Low
BodyFat		Bile acid	glycodeoxycholate	-0.0169069	0.0178622	0.343957	0.768146	3128	-0.000148496	0.0163187	0.99274	0.99881	3853	-0.00777249	0.0120478	0.518839	0.789424	6981	EPIC	Untargeted	Low
BodyFat		Bile acid	glycodeoxycholate sulfate	-0.00827794	0.0146589	0.572304	0.878005	4603	0.00319698	0.0142474	0.822463	0.962259	5050	-0.00237715	0.0102168	0.816018	0.932149	9653	EPIC	Untargeted	Low
BodyFat		Bile acid	glycohyocholate	-0.011265	0.015643	0.471488	0.832846	3794	-0.0106468	0.016558	0.520263	0.8467	3689	-0.0109735	0.011371	0.334524	0.656337	7483	EPIC	Untargeted	Low
BodyFat		Bile acid	glycolithocholate	0.00715519	0.0161494	0.657746	0.913626	3792	-0.0139783	0.0163129	0.391563	0.779947	3812	-0.00330508	0.0114767	0.773361	0.915381	7604	EPIC	Untargeted	Low
BodyFat		Bile acid	glycolithocholate sulfate*	-0.0167226	0.0144537	0.247339	0.675016	4678	-0.00447158	0.0140344	0.75003	0.938677	5211	-0.0104168	0.0100688	0.300871	0.628991	9889	EPIC	Untargeted	Low
BodyFat		Bile acid	glycoursodeoxycholate	0.021602	0.0141469	0.126835	0.545649	4677	-0.00598397	0.0138755	0.666297	0.911638	5210	0.00754187	0.00990604	0.446454	0.742638	9887	EPIC	Untargeted	Low
BodyFat		Bile acid	tauro-beta-muricholate	0.0104432	0.0206612	0.613292	0.894631	2186	0.0139038	0.0238513	0.560003	0.866967	1961	0.0119268	0.0156166	0.445033	0.741218	4147	EPIC	Untargeted	Low
BodyFat		Bile acid	taurochenodeoxycholate	-0.0297986	0.0143852	0.0383692	0.355935	4644	0.0195453	0.0139939	0.162562	0.560046	5172	-0.0044464	0.0100307	0.657563	0.861413	9816	EPIC	Untargeted	Low
BodyFat		Bile acid	taurocholate	-0.0243728	0.0149423	0.102937	0.501768	4375	0.00558948	0.0146131	0.70211	0.924523	4744	-0.00905797	0.0104475	0.385942	0.700412	9119	EPIC	Untargeted	Low
BodyFat		Bile acid	taurocholenate sulfate	-0.0307339	0.0143394	0.0321393	0.343986	4680	0.0295104	0.0139348	0.0342441	0.3017	5219	0.000250119	0.00999338	0.980032	0.996559	9899	EPIC	Untargeted	Low
BodyFat		Bile acid	taurodeoxycholate	-0.0161511	0.0163113	0.322155	0.746313	3646	0.00232678	0.0154127	0.88001	0.974473	4317	-0.00638912	0.0112026	0.568459	0.816483	7963	EPIC	Untargeted	Low
BodyFat		Bile acid	taurolithocholate 3-sulfate	-0.037071	0.0144597	0.0103865	0.239111	4627	-0.00144149	0.0139992	0.917991	0.98452	5160	-0.0186799	0.0100578	0.0632755	0.288043	9787	EPIC	Untargeted	Low
BodyFat		Bile acid	tauroursodeoxycholate	-0.00104711	0.0221611	0.962319	0.986148	1962	-0.0121288	0.0247745	0.624502	0.897443	1696	-0.00597286	0.0165172	0.71764	0.89713	3658	EPIC	Untargeted	Low
BodyFat		Bile acid	ursodeoxycholate	0.0340829	0.0154956	0.0278986	0.336525	4013	-0.0181059	0.0148583	0.223072	0.636656	4492	0.00689316	0.0107246	0.520393	0.789866	8505	EPIC	Untargeted	Low
BodyFat		Bile acid	valerate	-0.0199614	0.0141427	0.158186	0.581411	4635	0.0079522	0.0141285	0.573563	0.872864	5164	-0.00599057	0.00999538	0.548951	0.804362	9799	EPIC	Untargeted	Low
BodyFat		Carbohydrate	1,5-anhydroglucitol (1,5-AG)	0.0236726	0.0137602	0.0854312	0.470832	4680	0.0139764	0.0134242	0.297861	0.710369	5221	0.0187046	0.00960891	0.0515833	0.259214	9901	EPIC	Untargeted	Low
BodyFat		Carbohydrate	3-phosphoglycerate	0.00518069	0.0158994	0.744562	0.939372	3727	-0.00715399	0.0142475	0.615603	0.895019	4847	-0.00166051	0.0106106	0.875642	0.956842	8574	EPIC	Untargeted	Low
BodyFat		Carbohydrate	arabinose	-0.0390345	0.0172893	0.0240272	0.324028	3344	0.0190482	0.0149233	0.201878	0.612843	4556	-0.00574992	0.011297	0.610768	0.840671	7900	EPIC	Untargeted	Low
BodyFat		Carbohydrate	arabitol/xylitol	-0.00544711	0.0137126	0.691213	0.925005	4680	0.0291966	0.0134371	0.0298372	0.291247	5220	0.0122263	0.00959736	0.202691	0.523953	9900	EPIC	Untargeted	Low
BodyFat		Carbohydrate	arabonate/xylonate	-0.00375813	0.0140957	0.789777	0.947584	4671	0.01225	0.0136523	0.369608	0.764584	5221	0.00450168	0.00980663	0.646202	0.856741	9892	EPIC	Untargeted	Low
BodyFat		Carbohydrate	erythronate*	0.00812506	0.0128461	0.527095	0.856178	4681	0.0190508	0.0126507	0.13215	0.52064	5221	0.0136717	0.00901368	0.129325	0.419375	9902	EPIC	Untargeted	Low
BodyFat		Carbohydrate	fructose	-0.00641421	0.0143113	0.654036	0.910729	4681	0.0295371	0.0139263	0.033973	0.3017	5221	0.0120515	0.00998073	0.227249	0.554902	9902	EPIC	Untargeted	Low
BodyFat		Carbohydrate	galactonate	-0.00839214	0.0156129	0.590943	0.884754	3935	0.031199	0.0160102	0.051401	0.354037	4041	0.0109061	0.0111778	0.329218	0.654756	7976	EPIC	Untargeted	Low
BodyFat		Carbohydrate	glucose	-0.0245804	0.0142696	0.0850315	0.470832	4681	0.0204071	0.0139207	0.142722	0.535924	5221	-0.00153002	0.00996449	0.877967	0.958554	9902	EPIC	Untargeted	Low
BodyFat		Carbohydrate	glucuronate	0.0362266	0.0136546	0.00800355	0.210308	4681	0.0278327	0.0137346	0.0427685	0.33038	5150	0.0320542	0.00968344	0.000932273	0.0216464	9831	EPIC	Untargeted	Low
BodyFat		Carbohydrate	glycerate	0.00831306	0.014281	0.560522	0.872654	4680	0.00124458	0.0140178	0.929256	0.98658	5221	0.0047131	0.0100038	0.637548	0.853621	9901	EPIC	Untargeted	Low
BodyFat		Carbohydrate	lactate	0.0223867	0.0144893	0.122403	0.54028	4681	-0.010802	0.0140436	0.441822	0.808859	5221	0.00527398	0.0100842	0.600978	0.83481	9902	EPIC	Untargeted	Low
BodyFat		Carbohydrate	maltose	0.00425252	0.0158675	0.788713	0.947584	3635	-0.0068791	0.0152808	0.652605	0.907188	4196	-0.00152287	0.0110067	0.889957	0.961342	7831	EPIC	Untargeted	Low
BodyFat		Carbohydrate	mannitol/sorbitol	0.0263237	0.0143155	0.0660036	0.437114	4679	0.010398	0.0138422	0.452577	0.814176	5221	0.0180933	0.00995101	0.0690286	0.301971	9900	EPIC	Untargeted	Low
BodyFat		Carbohydrate	mannose	-0.0148137	0.0143469	0.301876	0.728512	4680	0.0113191	0.0139171	0.416071	0.796384	5221	-0.00134997	0.00998938	0.8925	0.962375	9901	EPIC	Untargeted	Low
BodyFat		Carbohydrate	N-acetylglucosamine/N-acetylgalactosamine	0.0126089	0.014217	0.375185	0.782407	4611	0.0217598	0.0135569	0.10854	0.478552	5199	0.0174017	0.00981126	0.0761215	0.319466	9810	EPIC	Untargeted	Low
BodyFat		Carbohydrate	N-acetylglucosaminylasparagine	-0.00591607	0.0251733	0.814232	0.951234	1419	0.00779793	0.0189881	0.681344	0.916942	2698	0.00282473	0.0151592	0.85218	0.949178	4117	EPIC	Untargeted	Low
BodyFat		Carbohydrate	N-acetylneuraminate	0.0136725	0.0134866	0.31074	0.736005	4680	0.0021256	0.0130964	0.871072	0.972429	5220	0.00772956	0.00939545	0.410684	0.718753	9900	EPIC	Untargeted	Low
BodyFat		Carbohydrate	N6-carboxymethyllysine	0.00475465	0.0189053	0.80145	0.949734	2551	0.0228848	0.0152204	0.132769	0.522552	4159	0.0157549	0.0118556	0.183882	0.499267	6710	EPIC	Untargeted	Low
BodyFat		Carbohydrate	pyruvate	0.0295001	0.014333	0.0396269	0.358285	4681	0.0433811	0.0137275	0.00158588	0.0691442	5221	0.03674	0.00991396	0.000210656	0.00767524	9902	EPIC	Untargeted	Low
BodyFat		Carbohydrate	ribitol	-0.0068089	0.0146643	0.642443	0.907551	4317	0.0165642	0.0139789	0.236097	0.650594	4982	0.0054366	0.0101182	0.591054	0.830694	9299	EPIC	Untargeted	Low
BodyFat		Carbohydrate	ribonate	-0.020606	0.0141743	0.14608	0.570367	4664	0.0370045	0.0140351	0.00840064	0.167331	5051	0.00848344	0.00997315	0.394976	0.707974	9715	EPIC	Untargeted	Low
BodyFat		Carbohydrate	Hexose	0.0169525	0.0155436	0.275487	0.734633	4621	0.0037328	0.0152377	0.806492	0.958287	4696	0.0101242	0.0108748	0.35189	0.684043	9317	Fenland	Targeted	Low
BodyFat		Carbohydrate	sucrose	-0.011577	0.0152582	0.448051	0.819994	4151	0.0173203	0.0150301	0.24923	0.665064	4460	0.00308924	0.0107076	0.772958	0.915381	8611	EPIC	Untargeted	Low
BodyFat		Carnitine	Carnitine (C4-OH)	0.0137213	0.0163081	0.400189	0.79511	3689	0.031608	0.0170117	0.0632494	0.384792	3536	0.0222871	0.0117724	0.0583361	0.274874	7225	EPIC	Untargeted	Intermediate
BodyFat		Carnitine	Carnitine (C4-OH)	0.0311816	0.0151344	0.0394318	0.358285	4113	0.0202042	0.0136474	0.138815	0.532334	5196	0.0251272	0.0101352	0.0131676	0.110531	9309	EPIC	Untargeted	Intermediate
BodyFat		Carnitine	Carnitine (C2)	0.00846259	0.0141887	0.550916	0.868418	4681	-0.00626341	0.013777	0.649396	0.906327	5221	0.000882853	0.00988416	0.928828	0.976352	9902	EPIC	Untargeted	Intermediate
BodyFat		Carnitine	Carnitine (C6-DC)	0.0186774	0.0147523	0.205562	0.623124	4192	0.0315967	0.0138652	0.0227182	0.253978	4956	0.0255372	0.0101032	0.0114838	0.102204	9148	EPIC	Untargeted	Intermediate
BodyFat		Carnitine	Carnitine (C4)	0.0095235	0.0143559	0.507116	0.848231	4614	0.0244448	0.0135923	0.0721681	0.399983	5194	0.0173915	0.00987012	0.0780639	0.324838	9808	EPIC	Untargeted	Intermediate
BodyFat		Carnitine	Carnitine (C0)	0.0140644	0.0140972	0.318489	0.742489	4681	0.00253277	0.0136605	0.852916	0.969275	5219	0.00811723	0.00981019	0.407994	0.715997	9900	EPIC	Untargeted	Intermediate
BodyFat		Carnitine	Carnitine (C10)	0.00491023	0.0143113	0.731537	0.938611	4673	-0.0101774	0.0138415	0.462203	0.817718	5221	-0.00288526	0.00994934	0.77182	0.915381	9894	EPIC	Untargeted	Intermediate
BodyFat		Carnitine	Carnitine (C10)	-0.0323036	0.0144767	0.0257007	0.3285	4679	-0.0199948	0.0138776	0.149701	0.545581	5221	-0.0258893	0.010018	0.00975876	0.0929419	9900	EPIC	Untargeted	Intermediate
BodyFat		Carnitine	Carnitine (C0-O)	-0.0142174	0.0127859	0.266215	0.694564	4681	0.0042527	0.0126605	0.736958	0.936346	5221	-0.0048913	0.00899635	0.586649	0.828658	9902	EPIC	Untargeted	Intermediate
BodyFat		Carnitine	Carnitine (C6 (C4:1-DC))	-0.00401042	0.0143041	0.779207	0.947584	4680	0.000871022	0.0137639	0.949543	0.989008	5219	-0.00147578	0.00991801	0.881713	0.958763	9899	EPIC	Untargeted	Intermediate
BodyFat		Carnitine	Carnitine (C12-lauryl)	-0.0243819	0.0143717	0.0898548	0.480571	4676	-0.0103879	0.0138202	0.452297	0.814135	5221	-0.0171112	0.00996164	0.0858488	0.342259	9897	EPIC	Untargeted	Intermediate
BodyFat		Carnitine	Carnitine (C18:2)	0.00039814	0.0141839	0.977608	0.994763	4679	-0.0240478	0.0136727	0.0786662	0.416098	5221	-0.0122733	0.00984381	0.212469	0.540089	9900	EPIC	Untargeted	Intermediate
BodyFat		Carnitine	Carnitine (C14:1)	-0.0146848	0.014443	0.30933	0.735044	4674	-0.00939003	0.013915	0.499825	0.837094	5221	-0.0119389	0.0100209	0.233496	0.561421	9895	EPIC	Untargeted	Intermediate
BodyFat		Carnitine	Carnitine (C14)	-0.0158791	0.0144145	0.270692	0.700656	4533	-0.0102819	0.0136158	0.450195	0.812059	5209	-0.0129211	0.00989814	0.191753	0.510474	9742	EPIC	Untargeted	Intermediate
BodyFat		Carnitine	Carnitine (C8)	-0.024384	0.0144333	0.0912034	0.481981	4680	-0.0139385	0.0138048	0.312693	0.721771	5221	-0.0189289	0.00997624	0.0577755	0.273475	9901	EPIC	Untargeted	Intermediate
BodyFat		Carnitine	Carnitine (C18:1)	-0.005694	0.0143576	0.691692	0.925005	4681	-0.0179209	0.0138122	0.194528	0.604175	5221	-0.0120441	0.00995392	0.226286	0.553582	9902	EPIC	Untargeted	Intermediate
BodyFat		Carnitine	Carnitine (C16:1)	-0.00864593	0.0142704	0.544636	0.864588	4595	-0.00406335	0.0137129	0.767001	0.944851	5221	-0.00626338	0.00988772	0.52644	0.793299	9816	EPIC	Untargeted	Intermediate
BodyFat		Carnitine	Carnitine (C16)	-0.0220463	0.0142408	0.121665	0.538233	4679	-0.0189389	0.0136622	0.165737	0.565032	5221	-0.0204282	0.00985883	0.0382591	0.215675	9900	EPIC	Untargeted	Intermediate
BodyFat		Carnitine	Carnitine (C7-DC)	0.0389731	0.0161136	0.0156277	0.276231	3603	0.0231303	0.0138602	0.0952139	0.455079	5017	0.0298674	0.0105078	0.0044775	0.0587287	8620	EPIC	Untargeted	Intermediate
BodyFat		Carnitine	Carnitine (C3)	0.0166333	0.013841	0.229523	0.655494	4677	-0.000894291	0.0133858	0.946736	0.989008	5221	0.00757655	0.00962208	0.43104	0.73316	9898	EPIC	Untargeted	Intermediate
BodyFat		Carnitine	Carnitine (C0)	-0.0038701	0.0159955	0.808832	0.973211	4621	0.0058865	0.0155427	0.704904	0.934948	4696	0.0003874	0.0111382	0.972258	0.989476	9317	Fenland	Targeted	Intermediate
BodyFat		Carnitine	Carnitine (C2)	0.0257241	0.0149091	0.0845234	0.497646	4621	-0.0074659	0.0146992	0.611539	0.898012	4696	0.009339	0.0104598	0.371959	0.704755	9317	Fenland	Targeted	Intermediate
BodyFat		Carnitine	Carnitine (C3)	-0.0026528	0.0161568	0.86959	0.987838	4621	-5.28e-05	0.0157005	0.997315	0.99883	4696	-0.0017124	0.0112521	0.879042	0.962862	9317	Fenland	Targeted	Intermediate
BodyFat		Carnitine	Carnitine (C3:1)	0.0035093	0.0150229	0.815307	0.973211	4621	0.025973	0.014522	0.0737561	0.428526	4696	0.0143429	0.0104364	0.169377	0.494257	9317	Fenland	Targeted	Intermediate
BodyFat		Carnitine	Carnitine (C3-OH)	-0.0205896	0.0148731	0.166318	0.610912	4621	0.0290599	0.0145725	0.0461918	0.342	4696	0.0038403	0.0104035	0.712037	0.905011	9317	Fenland	Targeted	Intermediate
BodyFat		Carnitine	Carnitine (C4)	0.0001317	0.0150503	0.993017	0.999162	4621	-0.0032942	0.0147809	0.823645	0.958287	4696	-0.0015	0.0105332	0.886764	0.966076	9317	Fenland	Targeted	Intermediate
BodyFat		Carnitine	Carnitine (C4:1)	0.0008404	0.0149015	0.955026	0.999162	4621	0.0155714	0.0146215	0.286946	0.701361	4696	0.0077878	0.0104287	0.455223	0.770126	9317	Fenland	Targeted	Intermediate
BodyFat		Carnitine	Carnitine (C4-OH (C3-DC))	-0.0008275	0.0150851	0.956258	0.999162	4621	0.0312103	0.0145495	0.031995	0.297569	4696	0.0149649	0.0104675	0.15285	0.471536	9317	Fenland	Targeted	Intermediate
BodyFat		Carnitine	Carnitine (C5)	0.0073415	0.0163738	0.653906	0.93992	4621	0.0035201	0.0160179	0.826069	0.959352	4696	0.0047892	0.0114387	0.675456	0.892216	9317	Fenland	Targeted	Intermediate
BodyFat		Carnitine	Carnitine (C5:1)	-0.0004966	0.0151396	0.973832	0.999162	4621	-0.0001903	0.0145354	0.989554	0.995788	4696	-0.0005906	0.0104824	0.955073	0.987501	9317	Fenland	Targeted	Intermediate
BodyFat		Carnitine	Carnitine (C5:1-DC)	0.0239362	0.0150075	0.110793	0.547346	4621	0.0146398	0.0145353	0.313896	0.727776	4696	0.0191125	0.0104318	0.0669624	0.323338	9317	Fenland	Targeted	Intermediate
BodyFat		Carnitine	Carnitine (C5-DC (C6-OH))	-0.0018084	0.0149416	0.903673	0.990402	4621	0.0003892	0.0146822	0.978851	0.994838	4696	-0.0008633	0.0104627	0.934244	0.982276	9317	Fenland	Targeted	Intermediate
BodyFat		Carnitine	Carnitine (C5-M-DC)	0.0002646	0.0149903	0.98592	0.999162	4621	0.0211593	0.0144824	0.144072	0.551381	4696	0.0101824	0.0104105	0.328054	0.662149	9317	Fenland	Targeted	Intermediate
BodyFat		Carnitine	Carnitine (C5-OH (C3-DC-M))	-0.0033745	0.0150949	0.823118	0.976657	4621	0.0249937	0.0144479	0.0837106	0.442705	4696	0.0107803	0.0104299	0.301355	0.634997	9317	Fenland	Targeted	Intermediate
BodyFat		Carnitine	Carnitine (C6 (C4:1-DC))	0.0047689	0.0148602	0.748286	0.953781	4621	0.0091722	0.0149096	0.538459	0.86161	4696	0.0072437	0.0105143	0.49088	0.793477	9317	Fenland	Targeted	Intermediate
BodyFat		Carnitine	Carnitine (C6:1)	-0.0141614	0.0148622	0.340719	0.777007	4621	0.0242807	0.0146375	0.0972229	0.466502	4696	0.0047335	0.0104185	0.649601	0.884767	9317	Fenland	Targeted	Intermediate
BodyFat		Carnitine	Carnitine (C7-DC)	0.0115569	0.0151617	0.445955	0.852189	4621	-0.0014971	0.0149358	0.920163	0.983109	4696	0.0055048	0.0106282	0.60451	0.862365	9317	Fenland	Targeted	Intermediate
BodyFat		Carnitine	Carnitine (C8)	-0.0036814	0.0148508	0.804227	0.972406	4621	0.0121253	0.0147602	0.411411	0.798567	4696	0.0045762	0.010453	0.66155	0.888972	9317	Fenland	Targeted	Intermediate
BodyFat		Carnitine	Carnitine (C9)	-0.0085956	0.0151403	0.570245	0.910072	4621	0.0010591	0.0144777	0.94169	0.988047	4696	-0.0035541	0.0104523	0.73384	0.915724	9317	Fenland	Targeted	Intermediate
BodyFat		Carnitine	Carnitine (C10)	-0.0011831	0.0148966	0.936703	0.999162	4621	0.0094372	0.0147267	0.52167	0.85312	4696	0.0045599	0.0104579	0.662829	0.889425	9317	Fenland	Targeted	Intermediate
BodyFat		Carnitine	Carnitine (C10:1)	-0.004894	0.0150731	0.745437	0.953202	4621	0.0079596	0.014744	0.589324	0.889147	4696	0.0019908	0.010527	0.850009	0.951847	9317	Fenland	Targeted	Intermediate
BodyFat		Carnitine	Carnitine (C10:2)	-0.0039089	0.0151925	0.796968	0.972406	4621	0.0200373	0.0146751	0.172195	0.582624	4696	0.0085508	0.0105428	0.417354	0.742216	9317	Fenland	Targeted	Intermediate
BodyFat		Carnitine	Carnitine (C12)	0.0083148	0.0151886	0.584103	0.913897	4621	0.0039322	0.0146517	0.788421	0.958287	4696	0.0062382	0.0105386	0.553908	0.839983	9317	Fenland	Targeted	Intermediate
BodyFat		Carnitine	Carnitine (C12:1)	-0.0075769	0.0149283	0.611791	0.92258	4621	0.0058354	0.0145288	0.687962	0.926629	4696	-0.0008251	0.0104025	0.936784	0.982276	9317	Fenland	Targeted	Intermediate
BodyFat		Carnitine	Carnitine (C12-DC)	0.0085177	0.0151261	0.573387	0.912009	4621	0.0116811	0.0145476	0.422039	0.799018	4696	0.0102498	0.010479	0.328039	0.662149	9317	Fenland	Targeted	Intermediate
BodyFat		Carnitine	Carnitine (C14)	0.0026582	0.0151796	0.860996	0.984277	4621	0.0097469	0.014427	0.499326	0.84492	4696	0.0066866	0.0104537	0.522425	0.822061	9317	Fenland	Targeted	Intermediate
BodyFat		Carnitine	Carnitine (C14:1)	0.0080433	0.0150029	0.591904	0.914068	4621	0.0046005	0.0146254	0.753115	0.947725	4696	0.0066321	0.0104656	0.526293	0.823914	9317	Fenland	Targeted	Intermediate
BodyFat		Carnitine	Carnitine (C14:1-OH)	0.0180447	0.0149818	0.228482	0.700973	4621	0.0076159	0.0146481	0.60314	0.89225	4696	0.0133742	0.0104615	0.20113	0.52522	9317	Fenland	Targeted	Intermediate
BodyFat		Carnitine	Carnitine (C14:2)	0.0036188	0.0151151	0.810796	0.973211	4621	0.012401	0.0146878	0.39854	0.793368	4696	0.0082342	0.0105246	0.434014	0.754712	9317	Fenland	Targeted	Intermediate
BodyFat		Carnitine	Carnitine (C14:2-OH)	0.0230148	0.0151177	0.127983	0.580847	4621	0.0144854	0.0145395	0.319168	0.728559	4696	0.0191739	0.0104722	0.0671415	0.323375	9317	Fenland	Targeted	Intermediate
BodyFat		Carnitine	Carnitine (C16)	0.0058184	0.0153057	0.703856	0.947638	4621	-0.0073387	0.0151718	0.628617	0.905424	4696	-0.0008	0.0107663	0.940767	0.982276	9317	Fenland	Targeted	Intermediate
BodyFat		Carnitine	Carnitine (C16:1)	-0.0001421	0.014961	0.992421	0.999162	4621	0.0106526	0.0147505	0.470216	0.825831	4696	0.0053812	0.0104972	0.608222	0.862365	9317	Fenland	Targeted	Intermediate
BodyFat		Carnitine	Carnitine (C16:1-OH)	0.0030825	0.0149358	0.836499	0.97707	4621	0.008106	0.0145645	0.577854	0.883536	4696	0.0057109	0.0104192	0.583627	0.85484	9317	Fenland	Targeted	Intermediate
BodyFat		Carnitine	Carnitine (C16:2)	0.0143275	0.0149571	0.338161	0.774969	4621	0.0239918	0.0145281	0.0987215	0.468307	4696	0.0183572	0.010409	0.0778339	0.349051	9317	Fenland	Targeted	Intermediate
BodyFat		Carnitine	Carnitine (C16:2-OH)	-0.0126994	0.0150263	0.398076	0.814736	4621	0.016651	0.0145322	0.251935	0.671394	4696	0.0018959	0.0104386	0.855884	0.954028	9317	Fenland	Targeted	Intermediate
BodyFat		Carnitine	Carnitine (C16-OH)	0.001916	0.0151464	0.899343	0.990402	4621	0.0082201	0.0144571	0.569662	0.878695	4696	0.0050627	0.0104544	0.628212	0.873211	9317	Fenland	Targeted	Intermediate
BodyFat		Carnitine	Carnitine (C18)	-0.0082314	0.0155047	0.595517	0.917076	4621	-0.0109535	0.0148049	0.459422	0.820086	4696	-0.0095472	0.0106966	0.372123	0.704755	9317	Fenland	Targeted	Intermediate
BodyFat		Carnitine	Carnitine (C18:1)	-0.0084506	0.0148014	0.568071	0.910072	4621	-0.0001584	0.014988	0.991568	0.995788	4696	-0.0041046	0.0105183	0.696375	0.902956	9317	Fenland	Targeted	Intermediate
BodyFat		Carnitine	Carnitine (C18:1-OH)	0.0268802	0.0150378	0.0739207	0.473674	4621	0.0084036	0.0144462	0.560783	0.873562	4696	0.0179382	0.0104067	0.084794	0.364773	9317	Fenland	Targeted	Intermediate
BodyFat		Carnitine	Carnitine (C18:2)	-6.83e-06	0.0149119	0.999635	0.999787	4621	0.0297431	0.0149427	0.0465973	0.343128	4696	0.0143105	0.0105419	0.174658	0.499515	9317	Fenland	Targeted	Intermediate
BodyFat		Carnitine	Carnitine (C18)	-0.0121573	0.013986	0.384757	0.78821	4675	-0.0252146	0.0135637	0.0630858	0.384392	5221	-0.018886	0.00973683	0.0524222	0.260293	9896	EPIC	Untargeted	Intermediate
BodyFat		Cholesterol esters	Cholesterol	-0.0277156	0.0400033	0.488654	0.876976	686	0.0363748	0.0383032	0.342638	0.748061	670	0.0057943	0.0275306	0.833334	0.945815	1356	Fenland	Untargeted	High
BodyFat		Cholesterol esters	CE (C16:1)	-0.0209102	0.0411468	0.61149	0.92258	686	0.00461	0.0378245	0.903032	0.981805	670	-0.0070652	0.0277462	0.799043	0.935852	1356	Fenland	Untargeted	High
BodyFat		Cholesterol esters	CE (C16:0)	-0.0408578	0.0403104	0.311149	0.757021	686	0.0100566	0.0374037	0.788118	0.958287	670	-0.0106362	0.0272205	0.69605	0.902956	1356	Fenland	Untargeted	High
BodyFat		Cholesterol esters	CE (C18:3)	-0.06887	0.0390299	0.0780959	0.482034	686	0.0538324	0.0388038	0.165823	0.579877	670	-0.0066429	0.0273246	0.807957	0.938797	1356	Fenland	Untargeted	High
BodyFat		Cholesterol esters	CE (C18:2)	-0.0162427	0.0410394	0.69239	0.945755	686	0.0299822	0.0377984	0.42794	0.802818	670	0.0098796	0.0276044	0.720476	0.90805	1356	Fenland	Untargeted	High
BodyFat		Cholesterol esters	CE (C18:1)	-0.0484432	0.0404265	0.231223	0.702234	686	0.0045324	0.0372417	0.903171	0.981805	670	-0.0175582	0.0272773	0.519885	0.820565	1356	Fenland	Untargeted	High
BodyFat		Cholesterol esters	CE (C20:5)	0.0048653	0.0396999	0.902499	0.990402	686	0.0469011	0.0387749	0.226879	0.650984	670	0.0262812	0.0275631	0.340512	0.676105	1356	Fenland	Untargeted	High
BodyFat		Cholesterol esters	CE (C20:4)	-0.030442	0.0388464	0.433522	0.838389	686	0.0227326	0.0387012	0.557145	0.871491	670	-0.001165	0.027223	0.965872	0.988919	1356	Fenland	Untargeted	High
BodyFat		Cholesterol esters	CE (C20:3)	0.0194479	0.0381646	0.610514	0.92258	686	0.011922	0.0386971	0.758116	0.95041	670	0.0138401	0.0270094	0.608443	0.862365	1356	Fenland	Untargeted	High
BodyFat		Cholesterol esters	CE (C22:6)	-0.015607	0.0389258	0.688591	0.945755	686	0.0097481	0.0392084	0.80373	0.958287	670	-0.0014788	0.0274089	0.956981	0.988297	1356	Fenland	Untargeted	High
BodyFat		Cofactors and Vitamins	1-methylnicotinamide	-0.0110377	0.0143172	0.440781	0.814687	4680	-0.0072572	0.0139401	0.602669	0.888048	5221	-0.00909702	0.00998781	0.362394	0.679057	9901	EPIC	Untargeted	Low
BodyFat		Cofactors and Vitamins	alpha-tocopherol	-0.0317443	0.0146412	0.0301981	0.33664	4680	-0.0315751	0.0137291	0.0214956	0.247357	5221	-0.0316542	0.0100149	0.00157382	0.0302728	9901	EPIC	Untargeted	Intermediate
BodyFat		Cofactors and Vitamins	bilirubin (E,E)*	-0.010001	0.0140633	0.477033	0.836219	4662	-0.0183123	0.013787	0.18416	0.592119	5215	-0.0142391	0.0098451	0.14809	0.448358	9877	EPIC	Untargeted	Intermediate
BodyFat		Cofactors and Vitamins	bilirubin (E,Z or Z,E)*	-0.0155648	0.0144682	0.282077	0.711355	4414	-0.0114805	0.0134889	0.39475	0.781948	5192	-0.0133798	0.00986615	0.175058	0.489264	9606	EPIC	Untargeted	Intermediate
BodyFat		Cofactors and Vitamins	bilirubin (Z,Z)	-0.0105625	0.0139449	0.448824	0.819994	4681	-0.0109881	0.0135439	0.417233	0.796384	5221	-0.0107815	0.00971566	0.267127	0.594858	9902	EPIC	Untargeted	Intermediate
BodyFat		Cofactors and Vitamins	biliverdin	-0.0179293	0.0142185	0.207383	0.624878	4339	-0.0182873	0.0134604	0.174332	0.576342	5221	-0.0181181	0.00977495	0.0638078	0.289459	9560	EPIC	Untargeted	Intermediate
BodyFat		Cofactors and Vitamins	gamma-CEHC	-0.00715759	0.0143307	0.61748	0.898069	4676	0.00314849	0.0140377	0.822542	0.962259	5198	-0.00189813	0.0100281	0.849873	0.948294	9874	EPIC	Untargeted	Low
BodyFat		Cofactors and Vitamins	gamma-tocopherol/beta-tocopherol	-0.0117046	0.0148108	0.42941	0.812335	4480	0.0139323	0.0138511	0.314526	0.723212	5221	0.00197133	0.0101165	0.8455	0.946619	9701	EPIC	Untargeted	Intermediate
BodyFat		Cofactors and Vitamins	gulonic acid*	0.0263599	0.0143934	0.0671129	0.437114	4300	0.00409604	0.0139024	0.768292	0.944851	4777	0.0148417	0.00999959	0.137746	0.43415	9077	EPIC	Untargeted	Low
BodyFat		Cofactors and Vitamins	L-urobilin	0.0151057	0.030173	0.61673	0.897643	1088	-0.0492122	0.0228923	0.031699	0.296972	1976	-0.0257148	0.0182374	0.158539	0.468273	3064	EPIC	Untargeted	Low
BodyFat		Cofactors and Vitamins	N1-Methyl-2-pyridone-5-carboxamide	0.0280676	0.0143069	0.0498429	0.392009	4681	0.0103618	0.0138219	0.45349	0.814413	5221	0.0189095	0.0099406	0.0571389	0.273098	9902	EPIC	Untargeted	Low
BodyFat		Cofactors and Vitamins	nicotinamide	0.0072637	0.0141034	0.606554	0.888481	4681	-0.0222972	0.0135284	0.0993761	0.461795	5216	-0.00813161	0.00976296	0.404899	0.71369	9897	EPIC	Untargeted	Low
BodyFat		Cofactors and Vitamins	oxalate (ethanedioate)	0.000779065	0.0135336	0.954097	0.985095	4679	-0.0037477	0.0132166	0.776758	0.948038	5218	-0.00153795	0.0094556	0.870794	0.956588	9897	EPIC	Untargeted	Low
BodyFat		Cofactors and Vitamins	pantothenate	0.00953112	0.0141093	0.499377	0.84475	4681	-0.00903188	0.0138983	0.515815	0.845592	5221	0.000109814	0.00990133	0.991151	0.998684	9902	EPIC	Untargeted	Low
BodyFat		Cofactors and Vitamins	pyridoxate	0.0169228	0.0142241	0.234212	0.660237	4681	0.0049424	0.0140227	0.724509	0.933701	5221	0.0108472	0.00998598	0.277371	0.605612	9902	EPIC	Untargeted	Low
BodyFat		Cofactors and Vitamins	quinolinate	0.0105358	0.0158309	0.505761	0.847759	3523	0.00935267	0.0142876	0.512758	0.844715	4519	0.00988376	0.0106066	0.351414	0.671833	8042	EPIC	Untargeted	Low
BodyFat		Cofactors and Vitamins	retinol (Vitamin A)	0.0056493	0.0140807	0.688284	0.924941	4681	-0.0076554	0.0137987	0.579061	0.874609	5221	-0.0011376	0.00985533	0.908104	0.967814	9902	EPIC	Untargeted	Intermediate
BodyFat		Cofactors and Vitamins	threonate	0.00870428	0.0137896	0.527928	0.856178	4681	-0.0168963	0.0135479	0.212397	0.623489	5221	-0.00432238	0.00966413	0.654687	0.860606	9902	EPIC	Untargeted	Low
BodyFat		Cofactors and Vitamins	trigonelline (N'-methylnicotinate)	0.0124054	0.0143865	0.388573	0.789704	4681	0.0144301	0.0139968	0.302606	0.713056	5221	0.0134455	0.0100322	0.180166	0.497629	9902	EPIC	Untargeted	Low
BodyFat		Diacylglycerols	DG (C28:0)	-0.0106898	0.039033	0.784273	0.967263	686	0.0409187	0.0383762	0.286702	0.701361	670	0.0159053	0.0271986	0.558792	0.843787	1356	Fenland	Untargeted	High
BodyFat		Diacylglycerols	DG (C32:3)	-0.025226	0.0397385	0.525775	0.893487	686	0.0189516	0.0379594	0.617764	0.902036	670	-0.0012021	0.0273003	0.964885	0.988919	1356	Fenland	Untargeted	High
BodyFat		Diacylglycerols	DG (C32:2)	-0.0221984	0.0405357	0.58413	0.913897	686	0.0364947	0.0378224	0.334952	0.741641	670	0.007274	0.027536	0.791694	0.930597	1356	Fenland	Untargeted	High
BodyFat		Diacylglycerols	DG (C32:1)	-0.0040177	0.0400827	0.920188	0.997883	686	0.0094252	0.0383819	0.806098	0.958287	670	0.0014314	0.0275635	0.95859	0.988919	1356	Fenland	Untargeted	High
BodyFat		Diacylglycerols	DG (C32:0)	-0.0140381	0.041513	0.735347	0.952727	686	-0.0230557	0.0393587	0.558222	0.871732	670	-0.0201855	0.0283931	0.477251	0.783522	1356	Fenland	Untargeted	High
BodyFat		Diacylglycerols	DG (C33:2)	0.0158892	0.0398733	0.690395	0.945755	686	0.0372957	0.0383536	0.331202	0.739299	670	0.0247694	0.0275069	0.368026	0.701579	1356	Fenland	Untargeted	High
BodyFat		Diacylglycerols	DG (C33:1)	-0.024822	0.040163	0.536765	0.899647	686	0.0006551	0.0386319	0.986475	0.995788	670	-0.0136791	0.0276953	0.621447	0.867981	1356	Fenland	Untargeted	High
BodyFat		Diacylglycerols	DG (C34:4)	-0.0397202	0.0385324	0.302994	0.750273	686	0.0263198	0.0389778	0.499755	0.84492	670	-0.006846	0.0272639	0.801774	0.936726	1356	Fenland	Untargeted	High
BodyFat		Diacylglycerols	DG (C34:3)	-0.0117711	0.0401744	0.769612	0.963678	686	0.020486	0.0380482	0.590468	0.889147	670	0.0052756	0.0275585	0.848215	0.950404	1356	Fenland	Untargeted	High
BodyFat		Diacylglycerols	DG (C34:2)	-0.0154953	0.0411555	0.70666	0.948198	686	-0.0028059	0.0388494	0.942445	0.988047	670	-0.0098659	0.0281693	0.726217	0.911372	1356	Fenland	Untargeted	High
BodyFat		Diacylglycerols	DG (C34:1)	-0.0264316	0.0418976	0.528347	0.896828	686	-0.0054316	0.0397889	0.891459	0.978991	670	-0.016335	0.0287033	0.569385	0.846828	1356	Fenland	Untargeted	High
BodyFat		Diacylglycerols	DG (C35:3)	0.0001808	0.0391509	0.996316	0.999162	686	0.0229561	0.0385405	0.551624	0.868612	670	0.0141119	0.027208	0.604078	0.862365	1356	Fenland	Untargeted	High
BodyFat		Diacylglycerols	DG (C35:2)	-0.0199796	0.0402709	0.619965	0.923616	686	0.0198242	0.0384762	0.606563	0.892589	670	-0.0004752	0.027729	0.986331	0.994761	1356	Fenland	Untargeted	High
BodyFat		Diacylglycerols	DG (C35:1)	-0.0355958	0.0413817	0.389997	0.808276	686	-0.0004704	0.0375771	0.990017	0.995788	670	-0.0180035	0.027747	0.516549	0.816787	1356	Fenland	Untargeted	High
BodyFat		Diacylglycerols	DG (C36:5)	-0.0568749	0.0405808	0.161522	0.60718	686	0.0389041	0.0379632	0.305843	0.721482	670	-0.0063618	0.0276768	0.818235	0.942887	1356	Fenland	Untargeted	High
BodyFat		Diacylglycerols	DG (C36:4)	-0.0392059	0.0408303	0.337293	0.774707	686	0.0206455	0.0383539	0.59056	0.889147	670	-0.0084245	0.0278956	0.762699	0.925785	1356	Fenland	Untargeted	High
BodyFat		Diacylglycerols	DG (C30:2)	0.0131004	0.0409296	0.749015	0.953781	686	0.0046395	0.0369437	0.9001	0.981805	670	0.0081961	0.0272694	0.763797	0.925785	1356	Fenland	Untargeted	High
BodyFat		Diacylglycerols	DG (C30:1)	-0.0160285	0.0403065	0.691003	0.945755	686	0.0214796	0.0378502	0.570575	0.878969	670	0.0023963	0.0274135	0.930356	0.982276	1356	Fenland	Untargeted	High
BodyFat		Diacylglycerols	DG (C30:0)	-0.0174734	0.0406907	0.667756	0.942975	686	0.0065421	0.0387329	0.865924	0.971141	670	-0.0072287	0.0278573	0.795296	0.93378	1356	Fenland	Untargeted	High
BodyFat		Diacylglycerols	DG (C36:3)	-0.0542381	0.0413643	0.19023	0.645725	686	0.0424509	0.0373844	0.256571	0.674195	670	-0.0043518	0.0276981	0.875178	0.962862	1356	Fenland	Untargeted	High
BodyFat		Diacylglycerols	DG (C38:3)	-0.0417961	0.0391072	0.285564	0.743582	686	-0.0433893	0.0393794	0.270942	0.689197	670	-0.0467856	0.0275247	0.0894064	0.367754	1356	Fenland	Untargeted	High
BodyFat		Diacylglycerols	DG (C38:2)	-0.0008622	0.040431	0.982992	0.999162	686	-0.0341207	0.0384743	0.375487	0.777325	670	-0.0154623	0.0276426	0.576005	0.850523	1356	Fenland	Untargeted	High
BodyFat		Diacylglycerols	DG (C38:1)	-0.0625234	0.038663	0.106319	0.547346	686	-0.0403405	0.0381405	0.29059	0.702477	670	-0.0462826	0.0269617	0.0862821	0.365837	1356	Fenland	Untargeted	High
BodyFat		Diacylglycerols	DG (C36:2)	-0.0166135	0.0357258	0.642063	0.935214	686	0.0438851	0.0419719	0.296139	0.708631	670	0.0097061	0.0269855	0.719144	0.907675	1356	Fenland	Untargeted	High
BodyFat		Diacylglycerols	DG (C40:7)	0.0200723	0.0394864	0.611387	0.92258	686	0.0363967	0.0375874	0.333242	0.740188	670	0.0295199	0.0270633	0.275568	0.603524	1356	Fenland	Untargeted	High
BodyFat		Diacylglycerols	DG (C36:2)	-0.0375708	0.0413614	0.364018	0.797293	686	-0.0092754	0.0396434	0.81508	0.958287	670	-0.0223469	0.0285057	0.43321	0.754712	1356	Fenland	Untargeted	High
BodyFat		Diacylglycerols	DG (C40:6)	0.0155006	0.0392741	0.693207	0.945755	686	-0.0044174	0.0375479	0.906383	0.983109	670	0.0053048	0.0269737	0.844119	0.94778	1356	Fenland	Untargeted	High
BodyFat		Diacylglycerols	DG (C38:6)	0.0058141	0.0393407	0.882555	0.989608	686	0.0183469	0.0379203	0.628669	0.905424	670	0.0125579	0.0271933	0.644299	0.884039	1356	Fenland	Untargeted	High
BodyFat		Diacylglycerols	DG (C38:5)	-0.0570704	0.0402352	0.156533	0.60718	686	0.0542876	0.0396404	0.171311	0.581647	670	-0.0013139	0.0281663	0.962801	0.988919	1356	Fenland	Untargeted	High
BodyFat		Diacylglycerols	DG (C38:4)	0.0037791	0.0394452	0.923703	0.999162	686	0.0268406	0.0377492	0.477322	0.830585	670	0.010866	0.0270508	0.687978	0.898409	1356	Fenland	Untargeted	High
BodyFat		Diacylglycerols	DG (C44:11)	0.0162341	0.0402728	0.687001	0.945755	686	-0.0157043	0.0380705	0.680103	0.922439	670	-0.0023395	0.0275674	0.932382	0.982276	1356	Fenland	Untargeted	High
BodyFat		Diacylglycerols	DG (C42:11)	-0.020887	0.0393994	0.596194	0.91737	686	0.0030712	0.0379032	0.935444	0.987032	670	-0.0078054	0.0271061	0.773423	0.928305	1356	Fenland	Untargeted	High
BodyFat		Eicosanoid	12-HETE	0.0219501	0.0144813	0.12965	0.548219	4663	0.00485578	0.0141692	0.731838	0.935488	5097	0.0132167	0.0101277	0.19189	0.510491	9760	EPIC	Untargeted	Intermediate
BodyFat		Endocannabinoid	linoleoyl ethanolamide	-0.00616441	0.0144701	0.670121	0.914848	4655	-0.0317447	0.0139214	0.0226317	0.253733	5163	-0.0194488	0.0100323	0.0525481	0.260352	9818	EPIC	Untargeted	Low
BodyFat		Endocannabinoid	oleoyl ethanolamide	-0.000407621	0.0146678	0.977831	0.994763	4680	-0.0258557	0.0139838	0.0645185	0.387704	5220	-0.0137388	0.0101212	0.174646	0.489264	9900	EPIC	Untargeted	Low
BodyFat		Fatty acid	Fatty Acid (C17:1n7)	0.00616199	0.0143161	0.666906	0.914847	4681	-0.0196992	0.0137195	0.151104	0.547345	5221	-0.00731863	0.00990534	0.459994	0.750526	9902	EPIC	Untargeted	High
BodyFat		Fatty acid	Fatty Acid (C19:1n9)	0.0010062	0.0144072	0.944324	0.981596	4681	-0.019466	0.0138103	0.158739	0.557504	5221	-0.00966272	0.00996969	0.332441	0.656015	9902	EPIC	Untargeted	High
BodyFat		Fatty acid	Fatty Acid (C11:1)	-0.00471406	0.0144482	0.744233	0.939372	4681	-0.0015174	0.0140412	0.913946	0.983363	5221	-0.00307007	0.0100694	0.76045	0.910591	9902	EPIC	Untargeted	High
BodyFat		Fatty acid	12,13-DiHOME	-0.0133863	0.0162783	0.410936	0.800675	3740	-0.0108708	0.0150638	0.470548	0.821748	4487	-0.0120312	0.0110562	0.276512	0.605612	8227	EPIC	Untargeted	High
BodyFat		Fatty acid	13-HODE + 9-HODE	0.0116369	0.0144023	0.419138	0.808331	4668	0.006824	0.0139023	0.623551	0.897443	5169	0.00914545	0.0100025	0.36055	0.677677	9837	EPIC	Untargeted	High
BodyFat		Fatty acid	15-methylpalmitate	-0.00571494	0.0148085	0.699571	0.929042	4414	-0.0127767	0.0138994	0.358021	0.758222	5112	-0.00946921	0.0101345	0.350122	0.670839	9526	EPIC	Untargeted	High
BodyFat		Fatty acid	17-methylstearate	0.00332085	0.0144066	0.817706	0.951234	4674	-0.0139998	0.0138052	0.310585	0.719489	5220	-0.00570851	0.00996759	0.566843	0.815356	9894	EPIC	Untargeted	High
BodyFat		Fatty acid	2-aminoheptanoate	0.0319853	0.0141499	0.0238392	0.324028	4604	-0.00630275	0.0150154	0.674687	0.912948	4332	0.0139765	0.0102979	0.17471	0.489264	8936	EPIC	Untargeted	High
BodyFat		Fatty acid	2-aminooctanoate	-0.00838019	0.0139492	0.548026	0.865853	4631	-0.00769844	0.0138241	0.57763	0.873957	5057	-0.00803624	0.00981904	0.413109	0.719822	9688	EPIC	Untargeted	High
BodyFat		Fatty acid	2-hydroxydecanoate	0.0037058	0.0143835	0.796694	0.948841	4681	-0.0153658	0.0139763	0.271634	0.687228	5221	-0.00610383	0.0100236	0.54256	0.803089	9902	EPIC	Untargeted	High
BodyFat		Fatty acid	2-hydroxyoctanoate	0.00447258	0.0142125	0.753009	0.941475	4651	0.00138124	0.0139571	0.921171	0.98467	5136	0.00289888	0.00995823	0.770972	0.915355	9787	EPIC	Untargeted	High
BodyFat		Fatty acid	2-hydroxypalmitate	-0.00743877	0.014206	0.600556	0.887638	4681	-0.0236782	0.0137585	0.0853132	0.429742	5221	-0.0158183	0.00988315	0.109481	0.386683	9902	EPIC	Untargeted	High
BodyFat		Fatty acid	2-hydroxystearate	-0.00920867	0.0143559	0.52126	0.854339	4673	-0.0219755	0.0137711	0.110601	0.478876	5221	-0.0158574	0.00993795	0.110568	0.388806	9894	EPIC	Untargeted	High
BodyFat		Fatty acid	3-carboxy-4-methyl-5-propyl-2-furanpropanoate (CMPF)	0.0346387	0.0139826	0.0132744	0.260321	4681	0.0179763	0.0136183	0.186889	0.593808	5221	0.0260875	0.00975583	0.00749419	0.0796944	9902	EPIC	Untargeted	High
BodyFat		Fatty acid	3-hydroxydecanoate	-0.0121117	0.0144855	0.403129	0.798309	4681	-0.00440552	0.0140387	0.753676	0.940383	5217	-0.00813791	0.0100811	0.419527	0.723998	9898	EPIC	Untargeted	High
BodyFat		Fatty acid	3-hydroxyhexanoate	0.00150446	0.0144212	0.916918	0.971677	4680	0.015752	0.0138965	0.257047	0.670646	5221	0.00889214	0.0100067	0.374206	0.687591	9901	EPIC	Untargeted	High
BodyFat		Fatty acid	3-hydroxylaurate	-0.00282417	0.0145181	0.845771	0.95698	4676	-0.00750311	0.0139267	0.590077	0.881685	5206	-0.00526088	0.0100502	0.600655	0.83481	9882	EPIC	Untargeted	High
BodyFat		Fatty acid	3-hydroxyoctanoate	-0.00281401	0.0143789	0.84485	0.95698	4672	0.000446938	0.0140624	0.974647	0.996168	5185	-0.00114725	0.0100536	0.909148	0.967825	9857	EPIC	Untargeted	High
BodyFat		Fatty acid	Fatty Acid (C12:1)	-0.00558892	0.0142688	0.695306	0.926445	4654	-0.0252646	0.0138945	0.0690761	0.391132	4923	-0.0156882	0.00995457	0.11503	0.393342	9577	EPIC	Untargeted	High
BodyFat		Fatty acid	5-hydroxyhexanoate	-0.00356456	0.0172479	0.836284	0.95698	3209	-0.00782124	0.0158294	0.621265	0.896925	3996	-0.00587512	0.0116623	0.614425	0.84275	7205	EPIC	Untargeted	High
BodyFat		Fatty acid	9,10-DiHOME	0.0134778	0.0169285	0.425993	0.810355	3479	-0.00903637	0.0155613	0.561477	0.867879	4227	0.001275	0.0114564	0.911385	0.968393	7706	EPIC	Untargeted	High
BodyFat		Fatty acid	Fatty acid (C22:4n6)	-0.00110025	0.0155898	0.943739	0.981553	4057	-0.018427	0.0145865	0.206548	0.614802	4686	-0.0103391	0.0106513	0.331704	0.656015	8743	EPIC	Untargeted	High
BodyFat		Fatty acid	Fatty Acid (C20:0)	0.0139786	0.0145503	0.336748	0.760523	4681	-0.0143264	0.0138924	0.302476	0.713056	5221	-0.000828259	0.0100479	0.934304	0.978057	9902	EPIC	Untargeted	High
BodyFat		Fatty acid	Fatty acid (C20:4n6)	0.00615997	0.0142419	0.665381	0.91482	4681	-0.0415759	0.013787	0.00257718	0.091099	5221	-0.0184826	0.0099058	0.062065	0.285812	9902	EPIC	Untargeted	High
BodyFat		Fatty acid	azelate (nonanedioate)	0.0155759	0.01425	0.27443	0.706185	4667	-0.0135841	0.0140778	0.334623	0.735338	5151	0.0008186	0.0100148	0.934854	0.978057	9818	EPIC	Untargeted	High
BodyFat		Fatty acid	Fatty Acid (C10:0)	-0.00627326	0.0143553	0.662132	0.91482	4681	0.0063653	0.0138108	0.644896	0.90604	5220	0.000290249	0.00995266	0.976735	0.995508	9901	EPIC	Untargeted	High
BodyFat		Fatty acid	Fatty Acid (C6:0)	-0.00477228	0.0138835	0.73106	0.938397	4681	0.0197994	0.0138838	0.153904	0.551688	5220	0.00751337	0.00981722	0.444078	0.74054	9901	EPIC	Untargeted	High
BodyFat		Fatty acid	Fatty Acid (C8:0)	-0.0100143	0.0140946	0.477427	0.83635	4681	0.0270654	0.0139911	0.053109	0.355671	5221	0.00866221	0.00992958	0.383009	0.697738	9902	EPIC	Untargeted	High
BodyFat		Fatty acid	Fatty acid (C20:2n6)	0.00426368	0.0145911	0.770139	0.946334	4626	-0.0280064	0.0138341	0.0429751	0.330656	5221	-0.0127302	0.0100392	0.204779	0.527219	9847	EPIC	Untargeted	High
BodyFat		Fatty acid	Fatty acid (C20:3n6)	0.00395595	0.0143056	0.782152	0.947584	4673	-0.0337551	0.0137088	0.0138375	0.203365	5218	-0.0157025	0.00989784	0.112636	0.391921	9891	EPIC	Untargeted	High
BodyFat		Fatty acid	Fatty acid (C22:6n3)	0.000767263	0.014062	0.956489	0.985109	4681	-0.0520032	0.0135921	0.000131782	0.0136082	5221	-0.0265143	0.00977299	0.00666726	0.0758329	9902	EPIC	Untargeted	High
BodyFat		Fatty acid	Fatty acid (C22:5n3)	-0.00169109	0.0143714	0.906334	0.97029	4681	-0.0339727	0.0137768	0.0136977	0.203365	5221	-0.0185135	0.00994525	0.0626673	0.286939	9902	EPIC	Untargeted	High
BodyFat		Fatty acid	Fatty acid (C22:5n6)	0.00198627	0.0161141	0.901905	0.969241	3610	-0.026535	0.0147735	0.0725427	0.400314	4466	-0.0135099	0.0108896	0.214744	0.542947	8076	EPIC	Untargeted	High
BodyFat		Fatty acid	dodecanedioate	-0.0240914	0.0143028	0.0921741	0.481981	4676	0.00703689	0.0139331	0.613547	0.894006	5198	-0.00811981	0.00998033	0.415885	0.72208	9874	EPIC	Untargeted	High
BodyFat		Fatty acid	eicosanodioate	-0.0109202	0.0139414	0.433494	0.812335	4681	3.68396e-05	0.0135734	0.997835	0.99881	5220	-0.00529517	0.00972535	0.586117	0.828416	9901	EPIC	Untargeted	High
BodyFat		Fatty acid	Fatty acid (C20:5n3)	0.00576361	0.0143117	0.687173	0.924081	4681	-0.0333294	0.0137799	0.0156104	0.214756	5221	-0.0145227	0.00992656	0.143464	0.441188	9902	EPIC	Untargeted	High
BodyFat		Fatty acid	Fatty Acid (C20:1)	0.00305169	0.0145198	0.833541	0.956186	4681	-0.0258486	0.0139582	0.0641035	0.387584	5220	-0.0119681	0.0100626	0.234297	0.561891	9901	EPIC	Untargeted	High
BodyFat		Fatty acid	Fatty Acid (C22:1n9)	0.00150197	0.014664	0.918423	0.972186	4681	-0.0206715	0.0139939	0.139688	0.532747	5216	-0.010103	0.0101238	0.318307	0.646751	9897	EPIC	Untargeted	High
BodyFat		Fatty acid	Fatty Acid (C7:0)	-0.0150002	0.0138015	0.277155	0.70706	4681	0.00143955	0.0139108	0.917582	0.98452	5221	-0.00684521	0.00979754	0.48476	0.771058	9902	EPIC	Untargeted	High
BodyFat		Fatty acid	hexadecanedioate	-0.00971366	0.0144515	0.501518	0.845706	4681	0.00831402	0.0138798	0.549199	0.861436	5220	-0.000336199	0.0100105	0.973208	0.993721	9901	EPIC	Untargeted	High
BodyFat		Fatty acid	hexanoylglycine	-0.0090378	0.0178664	0.612995	0.894531	3050	0.0513953	0.0200676	0.0104946	0.181413	2414	0.0176837	0.0133441	0.185102	0.500925	5464	EPIC	Untargeted	High
BodyFat		Fatty acid	Fatty Acid (C2:0)	-0.0122299	0.0143052	0.392637	0.789704	4681	-0.00407049	0.0138749	0.76925	0.945194	5221	-0.00802561	0.00995968	0.420353	0.723998	9902	EPIC	Untargeted	High
BodyFat		Fatty acid	Fatty acid (C18:2n6)	0.00727464	0.0144729	0.615243	0.896145	4681	-0.030906	0.0138	0.0251618	0.264472	5221	-0.0127239	0.00998752	0.202672	0.523953	9902	EPIC	Untargeted	High
BodyFat		Fatty acid	Fatty acid (C18:3n3)	-0.00462373	0.0144188	0.748473	0.940151	4680	-0.0310328	0.0137997	0.0245661	0.262767	5221	-0.0184075	0.00996953	0.0648382	0.292602	9901	EPIC	Untargeted	High
BodyFat		Fatty acid	maleate	-0.00948436	0.0151553	0.531473	0.858938	4212	-0.00135642	0.0146662	0.926315	0.986126	4766	-0.0052871	0.0105392	0.615907	0.843567	8978	EPIC	Untargeted	High
BodyFat		Fatty acid	malonate	0.0132758	0.0141869	0.349433	0.772132	4681	-0.00387675	0.0141368	0.783918	0.950676	5212	0.00466924	0.0100139	0.641018	0.855445	9893	EPIC	Untargeted	High
BodyFat		Fatty acid	Fatty Acid (C17:0)	-0.00126882	0.0144939	0.930244	0.977929	4681	-0.0261592	0.0138557	0.0590846	0.370588	5221	-0.014274	0.0100155	0.154099	0.460538	9902	EPIC	Untargeted	High
BodyFat		Fatty acid	Fatty Acid (C14:0)	-0.00294607	0.0143491	0.837335	0.95698	4681	-0.0134301	0.0137383	0.328336	0.73312	5221	-0.00841592	0.00992335	0.396386	0.707974	9902	EPIC	Untargeted	High
BodyFat		Fatty acid	Fatty Acid (C14:1n5)	-0.00428664	0.014108	0.761261	0.944563	4681	-0.0147482	0.0134944	0.274483	0.69043	5221	-0.00974988	0.00975171	0.317402	0.645998	9902	EPIC	Untargeted	High
BodyFat		Fatty acid	N-palmitoylglycine	-0.000248405	0.0143194	0.98616	0.997766	4672	-0.0085044	0.0140543	0.545132	0.85989	5064	-0.00445353	0.0100303	0.657037	0.861413	9736	EPIC	Untargeted	High
BodyFat		Fatty acid	Fatty Acid (C19:0)	-0.000902503	0.0144619	0.950242	0.983733	4681	-0.0155614	0.0139248	0.263819	0.675294	5221	-0.00850921	0.0100308	0.396268	0.707974	9902	EPIC	Untargeted	High
BodyFat		Fatty acid	oleamide	-0.0145145	0.0131988	0.271526	0.701171	4681	-0.0305615	0.0138992	0.0279356	0.282524	5221	-0.0221235	0.00957097	0.0208039	0.15034	9902	EPIC	Untargeted	High
BodyFat		Fatty acid	Fatty Acid (C18:1)	-0.00500385	0.0144505	0.729152	0.938397	4681	-0.0169876	0.0138357	0.219574	0.63331	5221	-0.0112561	0.00999361	0.260027	0.5902	9902	EPIC	Untargeted	High
BodyFat		Fatty acid	Fatty Acid (C16:0)	0.000348168	0.0144742	0.98081	0.995782	4681	-0.0173318	0.0138468	0.210744	0.619445	5221	-0.00888323	0.0100056	0.374636	0.687591	9902	EPIC	Untargeted	High
BodyFat		Fatty acid	palmitic amide	-0.0181097	0.0133707	0.175663	0.597273	4681	-0.028139	0.0139749	0.0441099	0.336305	5221	-0.0229029	0.00966106	0.0177575	0.135565	9902	EPIC	Untargeted	High
BodyFat		Fatty acid	Fatty Acid (C16:1n7)	0.00393482	0.0141744	0.781332	0.947584	4680	-0.0161792	0.0135835	0.233672	0.648464	5221	-0.00655019	0.00980726	0.504202	0.77832	9901	EPIC	Untargeted	High
BodyFat		Fatty acid	palmitoylcholine	-0.011601	0.0140742	0.409825	0.800675	4680	-0.0420547	0.0137343	0.00220967	0.0841819	5221	-0.0272001	0.00982957	0.00565459	0.0680633	9901	EPIC	Untargeted	High
BodyFat		Fatty acid	Fatty Acid (C9:0)	-0.0203963	0.0139366	0.143397	0.56385	4681	-0.00593001	0.0139782	0.671413	0.912266	5221	-0.0131847	0.00986933	0.181574	0.497991	9902	EPIC	Untargeted	High
BodyFat		Fatty acid	sebacate (decanedioate)	-0.00931697	0.0148015	0.52908	0.856178	4303	-0.00616044	0.0144687	0.670289	0.912002	4787	-0.00770282	0.0103466	0.456585	0.747711	9090	EPIC	Untargeted	High
BodyFat		Fatty acid	Fatty acid (C12:0)	0.0072103	0.0222295	0.745699	0.953202	2176	-0.0030898	0.0228387	0.892396	0.978991	2103	0.0026645	0.0159052	0.866967	0.958334	4279	Fenland	Targeted	High
BodyFat		Fatty acid	Fatty acid (C14:0)	0.0163771	0.0217159	0.450838	0.853744	2176	0.0192771	0.0222629	0.386653	0.787388	2103	0.0189363	0.0155135	0.222293	0.547268	4279	Fenland	Targeted	High
BodyFat		Fatty acid	Fatty acid (C14:1)	-0.0359651	0.0275668	0.192235	0.645725	2176	-0.0119106	0.0279016	0.669539	0.917661	2103	-0.0260796	0.0195982	0.183399	0.509741	4279	Fenland	Targeted	High
BodyFat		Fatty acid	Fatty acid (C15:0)	0.0178925	0.0217929	0.411725	0.821315	2176	0.0225615	0.0226024	0.318302	0.727776	2103	0.0196874	0.0156487	0.208429	0.530341	4279	Fenland	Targeted	High
BodyFat		Fatty acid	Fatty acid (C16:0)	-0.0508238	0.0216209	0.0188287	0.261387	2176	-0.0098924	0.0222453	0.656586	0.912816	2103	-0.0300147	0.0154845	0.0526434	0.286774	4279	Fenland	Targeted	High
BodyFat		Fatty acid	Fatty acid (Cis-C16:1)	0.0204736	0.0227344	0.367924	0.799357	2176	-0.0035341	0.0222112	0.873595	0.972377	2103	0.0100729	0.0158524	0.525192	0.823914	4279	Fenland	Targeted	High
BodyFat		Fatty acid	Fatty acid (Trans-C16:1)	0.0060966	0.0218997	0.780742	0.967263	2176	0.0211694	0.0222683	0.341892	0.748061	2103	0.0118235	0.0155452	0.446945	0.765728	4279	Fenland	Targeted	High
BodyFat		Fatty acid	Fatty acid (C17:0)	0.0095693	0.0214504	0.655561	0.93992	2176	-0.0052764	0.0226319	0.815677	0.958287	2103	0.0023203	0.0155331	0.881264	0.962862	4279	Fenland	Targeted	High
BodyFat		Fatty acid	Fatty acid (C17:1)	0.0510687	0.0218293	0.0194026	0.261496	2176	0.0473326	0.0220345	0.0318196	0.297403	2103	0.049925	0.0154714	0.0012608	0.0350057	4279	Fenland	Targeted	High
BodyFat		Fatty acid	Fatty acid (C18:0)	0.0440915	0.0216576	0.0418873	0.378705	2176	0.0072162	0.0224954	0.748404	0.947722	2103	0.0243227	0.0155802	0.118569	0.42	4279	Fenland	Targeted	High
BodyFat		Fatty acid	Fatty acid (Cis-C18:1)	-0.0158704	0.022115	0.473063	0.865151	2176	0.0006307	0.0217894	0.976912	0.994838	2103	-0.0079443	0.0155058	0.608437	0.862365	4279	Fenland	Targeted	High
BodyFat		Fatty acid	Fatty acid (Trans-C18:1)	0.0098941	0.0237748	0.677334	0.945737	2176	-0.0027414	0.0238074	0.908339	0.983109	2103	0.0024902	0.0167938	0.88213	0.963251	4279	Fenland	Targeted	High
BodyFat		Fatty acid	Fatty acid (Cis-C18:2)	-0.0116835	0.0217412	0.591053	0.914068	2176	-0.0140136	0.0223568	0.530848	0.859313	2103	-0.0135025	0.015553	0.385353	0.714181	4279	Fenland	Targeted	High
BodyFat		Fatty acid	Fatty acid (Trans-C18:2)	0.0412047	0.021571	0.0562408	0.424731	2176	0.0118567	0.0226021	0.599928	0.892016	2103	0.0264051	0.0155398	0.0893555	0.367754	4279	Fenland	Targeted	High
BodyFat		Fatty acid	Fatty acid (C18:3)	0.0214192	0.0223068	0.337058	0.774707	2176	0.0082277	0.0218704	0.706807	0.934984	2103	0.0147549	0.0156105	0.344615	0.679867	4279	Fenland	Targeted	High
BodyFat		Fatty acid	Fatty acid (C18:3)	0.0489394	0.0218869	0.0254527	0.294814	2176	0.0179643	0.0221845	0.418164	0.799018	2103	0.0342916	0.0155635	0.0276246	0.214887	4279	Fenland	Targeted	High
BodyFat		Fatty acid	Fatty acid (C20:0)	0.0045101	0.021914	0.83696	0.97707	2176	0.0234919	0.0223895	0.29419	0.708565	2103	0.0138753	0.0156205	0.374445	0.706761	4279	Fenland	Targeted	High
BodyFat		Fatty acid	Fatty acid (C20:1)	0.0040656	0.0221551	0.85442	0.981396	2176	0.0278359	0.0217122	0.199971	0.612911	2103	0.0168873	0.0154995	0.275977	0.603524	4279	Fenland	Targeted	High
BodyFat		Fatty acid	Fatty acid (C20:2)	0.0009116	0.0221116	0.967119	0.999162	2176	-0.0123547	0.0218727	0.572239	0.879794	2103	-0.0048524	0.0155252	0.75464	0.923137	4279	Fenland	Targeted	High
BodyFat		Fatty acid	Fatty acid (C20:3n6)	0.0170597	0.0218276	0.434556	0.838389	2176	-0.0012984	0.022145	0.953253	0.989456	2103	0.0076169	0.0155208	0.623627	0.869577	4279	Fenland	Targeted	High
BodyFat		Fatty acid	Fatty acid (C20:4n6)	0.0122398	0.0219393	0.576974	0.913897	2176	-0.0012183	0.0219626	0.955768	0.989552	2103	0.0058364	0.0154922	0.706391	0.902956	4279	Fenland	Targeted	High
BodyFat		Fatty acid	Fatty acid (C20:5n3)	-0.000178	0.0222787	0.993625	0.999162	2176	0.0388747	0.0225416	0.084752	0.444477	2103	0.0205596	0.0158228	0.193888	0.51667	4279	Fenland	Targeted	High
BodyFat		Fatty acid	Fatty acid (C22:0)	-0.0123448	0.0222994	0.579914	0.913897	2176	-0.0048572	0.0221747	0.826638	0.959352	2103	-0.0102264	0.0156658	0.51393	0.813328	4279	Fenland	Targeted	High
BodyFat		Fatty acid	Fatty Acid (C22:1n9)	-0.0525898	0.0352416	0.136007	0.597938	2176	0.0379916	0.035907	0.290363	0.702477	2103	-0.0105214	0.0250288	0.674269	0.892216	4279	Fenland	Targeted	High
BodyFat		Fatty acid	Fatty acid (C22:4)	0.0165051	0.0220163	0.453533	0.856843	2176	-0.0209446	0.0228069	0.358545	0.762849	2103	-0.0014957	0.0158173	0.924667	0.980219	4279	Fenland	Targeted	High
BodyFat		Fatty acid	Fatty acid (C22:5)	0.005202	0.0221062	0.813983	0.973211	2176	0.0291999	0.022569	0.195876	0.608247	2103	0.0177628	0.0157728	0.26016	0.587609	4279	Fenland	Targeted	High
BodyFat		Fatty acid	Fatty acid (C22:5)	0.0092363	0.0216493	0.669687	0.942975	2176	-0.0323759	0.0223813	0.148171	0.553952	2103	-0.0105946	0.015548	0.495649	0.796413	4279	Fenland	Targeted	High
BodyFat		Fatty acid	Fatty acid (C22:6)	0.0128227	0.0222462	0.564406	0.908438	2176	0.0081429	0.0222214	0.71407	0.939093	2103	0.0120958	0.0156981	0.44103	0.758346	4279	Fenland	Targeted	High
BodyFat		Fatty acid	Fatty acid (C23:0)	0.0161396	0.0218588	0.460377	0.858724	2176	0.0210484	0.0224719	0.349045	0.754002	2103	0.0171914	0.0156254	0.271298	0.599044	4279	Fenland	Targeted	High
BodyFat		Fatty acid	Fatty acid (C24:0)	-0.0330521	0.0229532	0.150019	0.598872	2176	-0.0200309	0.0226511	0.376622	0.777967	2103	-0.0276703	0.0160619	0.0850106	0.364773	4279	Fenland	Targeted	High
BodyFat		Fatty acid	Fatty acid (C24:1)	-0.0278773	0.0216033	0.197043	0.651518	2176	0.007651	0.022689	0.735989	0.945783	2103	-0.0108157	0.0156113	0.488465	0.792286	4279	Fenland	Targeted	High
BodyFat		Fatty acid	Fatty Acid (C18:0)	0.00684645	0.0145141	0.637155	0.906791	4681	-0.0212917	0.0138841	0.125207	0.505987	5221	-0.00784647	0.0100329	0.43417	0.73498	9902	EPIC	Untargeted	High
BodyFat		Fatty acid	Fatty acid (C18:4n3)	-0.0049305	0.0144806	0.733503	0.938684	4574	-0.0314763	0.013772	0.0223224	0.251704	5206	-0.0188687	0.00997939	0.0586554	0.275645	9780	EPIC	Untargeted	High
BodyFat		Fatty acid	suberate (octanedioate)	0.014228	0.0166892	0.393979	0.790431	3451	-0.015636	0.0160194	0.329091	0.73312	3979	-0.00131525	0.0115569	0.909391	0.967825	7430	EPIC	Untargeted	High
BodyFat		Fatty acid	tetradecanedioate	-0.0161505	0.0143789	0.261408	0.687027	4672	0.0123334	0.0140475	0.379998	0.770447	5150	-0.00157656	0.0100482	0.875324	0.956842	9822	EPIC	Untargeted	High
BodyFat		Glycerolipid	glycerol	0.0206296	0.0131686	0.117281	0.530741	4681	0.0156042	0.0128256	0.223794	0.636656	5217	0.0180506	0.00918792	0.0494604	0.254702	9898	EPIC	Untargeted	High
BodyFat		Glycerolipid	glycerol 3-phosphate	-0.00153231	0.0144754	0.915701	0.971401	4681	0.00267676	0.0139051	0.847356	0.969275	5221	0.000656783	0.0100279	0.94778	0.98366	9902	EPIC	Untargeted	Low
BodyFat		Insositol	chiro-inositol	0.0378752	0.0233185	0.104508	0.507534	1708	-0.00162595	0.0210715	0.938501	0.988373	2239	0.0161302	0.015634	0.302195	0.62907	3947	EPIC	Untargeted	Intermediate
BodyFat		Insositol	myo-inositol	0.0235952	0.0136714	0.084435	0.470832	4681	0.012099	0.0136788	0.376463	0.768197	5221	0.0178502	0.00966976	0.0648945	0.292602	9902	EPIC	Untargeted	Intermediate
BodyFat		Ketone	3-hydroxybutyrate (BHBA)	0.0014791	0.0144899	0.918699	0.972216	4681	-0.0132453	0.014003	0.344249	0.744448	5221	-0.00613464	0.0100694	0.542366	0.803089	9902	EPIC	Untargeted	Low
BodyFat		Ketone	acetoacetate	-0.00474386	0.0160667	0.767811	0.946262	3798	-0.0175536	0.0142988	0.219647	0.63331	4976	-0.011892	0.0106814	0.265563	0.594858	8774	EPIC	Untargeted	Low
BodyFat		Lysolipid	LysoPC (C18:1)	0.01165	0.0145898	0.424623	0.810024	4378	0.000544773	0.0136627	0.968196	0.99362	5221	0.00573337	0.00997267	0.565353	0.814308	9599	EPIC	Untargeted	Low
BodyFat		Lysolipid	LysoPE (C18:1)	0.0218034	0.0145431	0.133886	0.554771	4505	-0.00199789	0.0137692	0.884639	0.975617	5213	0.00925265	0.00999872	0.354766	0.672839	9718	EPIC	Untargeted	Low
BodyFat		Lysolipid	LysoPC (C16:0)	0.00480356	0.0143263	0.737416	0.939199	4681	0.000814062	0.0138044	0.952977	0.990187	5221	0.00273482	0.00994054	0.783226	0.918578	9902	EPIC	Untargeted	Low
BodyFat		Lysolipid	LysoPE (C16:0)	0.0167073	0.0145443	0.250732	0.679	4592	-0.00475916	0.013759	0.729437	0.934896	5221	0.00537896	0.00999519	0.59047	0.830694	9813	EPIC	Untargeted	Low
BodyFat		Lysolipid	LysoPE (C18:0)	0.0101634	0.0144603	0.482184	0.839919	4578	-0.0152295	0.0137727	0.268876	0.683308	5220	-0.00315107	0.009973	0.752033	0.909111	9798	EPIC	Untargeted	Low
BodyFat		Lysolipid	LysoPC (C22:4)	-0.0196592	0.0144566	0.173936	0.597273	4596	0.0035255	0.0138173	0.798617	0.953272	5220	-0.00754291	0.00998869	0.450162	0.74513	9816	EPIC	Untargeted	Low
BodyFat		Lysolipid	LysoPA (C20:4)	0.0169922	0.0146048	0.244702	0.671873	4534	-0.00125238	0.0142331	0.929888	0.986984	5006	0.0076348	0.0101932	0.453851	0.7477	9540	EPIC	Untargeted	Low
BodyFat		Lysolipid	LysoPC (C20:4n6)	0.00693667	0.0141838	0.624826	0.902399	4681	-0.0103087	0.0138093	0.4554	0.816058	5221	-0.00191667	0.00989443	0.846402	0.946619	9902	EPIC	Untargeted	Low
BodyFat		Lysolipid	LysoPE (C20:4n6)	-0.0135084	0.0144278	0.349181	0.772132	4665	0.00640334	0.0139731	0.646783	0.906327	5221	-0.0032338	0.0100374	0.74732	0.908985	9886	EPIC	Untargeted	Low
BodyFat		Lysolipid	LysoPI (C20:4)	0.00768296	0.0141555	0.587324	0.884028	4681	-0.025234	0.0138087	0.0676976	0.388892	5221	-0.00918364	0.00988456	0.352843	0.671959	9902	EPIC	Untargeted	Low
BodyFat		Lysolipid	LysoPC (C20:0)	-0.00209553	0.0146738	0.886449	0.965154	4413	-0.0266419	0.0139139	0.0555766	0.365484	5218	-0.0150208	0.0100966	0.136828	0.432993	9631	EPIC	Untargeted	Low
BodyFat		Lysolipid	LysoPC (C20:3n3)	-0.00160944	0.0143171	0.9105	0.970564	4681	-0.00231583	0.013775	0.866497	0.971486	5221	-0.00197626	0.0099265	0.842193	0.945786	9902	EPIC	Untargeted	Low
BodyFat		Lysolipid	LysoPE (C20:3n3)	-0.00908858	0.0146799	0.53587	0.860374	4486	0.0074721	0.0139412	0.592001	0.882264	5208	-0.000381119	0.010109	0.969926	0.992908	9694	EPIC	Untargeted	Low
BodyFat		Lysolipid	LysoPC (C20:2)	-0.0068505	0.0140849	0.626725	0.903147	4679	-0.0104154	0.0137232	0.447908	0.811545	5221	-0.00867932	0.00982914	0.377226	0.690086	9900	EPIC	Untargeted	Low
BodyFat		Lysolipid	LysoPC (C22:6)	-0.00501941	0.013961	0.719214	0.937606	4681	-0.0308169	0.0137709	0.0252745	0.264472	5221	-0.0180949	0.009804	0.0649403	0.292602	9902	EPIC	Untargeted	Low
BodyFat		Lysolipid	LysoPE (C22:6)	-0.0143655	0.0140468	0.306508	0.732037	4669	-0.0255631	0.0137912	0.0638555	0.38668	5221	-0.0200671	0.00984098	0.041436	0.228685	9890	EPIC	Untargeted	Low
BodyFat		Lysolipid	LysoPC (C22:5)	0.00242738	0.0143397	0.865586	0.959243	4637	-0.0107307	0.0138648	0.438995	0.807749	5221	-0.00437313	0.00996755	0.660852	0.862669	9858	EPIC	Untargeted	Low
BodyFat		Lysolipid	LysoPC (C22:5)	0.00510291	0.015422	0.74075	0.939199	3831	-0.0163432	0.0143121	0.253548	0.667732	4807	-0.00641955	0.0104907	0.540584	0.801435	8638	EPIC	Untargeted	Low
BodyFat		Lysolipid	LysoPC (C20:5)	0.00506492	0.0143804	0.724697	0.938397	4680	-0.0102343	0.0138757	0.460807	0.817718	5221	-0.00285792	0.00998525	0.774714	0.915381	9901	EPIC	Untargeted	Low
BodyFat		Lysolipid	LysoPE (C20:5)	-0.0035344	0.0146032	0.808768	0.951113	4568	-0.00213372	0.0139169	0.878153	0.973435	5213	-0.00280037	0.0100746	0.781041	0.918017	9781	EPIC	Untargeted	Low
BodyFat		Lysolipid	LysoPC (C20:1)	0.00140609	0.0142385	0.921339	0.973228	4680	-0.0159322	0.013853	0.250158	0.665505	5221	-0.00750097	0.00992903	0.449974	0.74513	9901	EPIC	Untargeted	Low
BodyFat		Lysolipid	LysoPC (C18:3)	-0.0232007	0.0143632	0.106316	0.513083	4680	0.00894051	0.0138303	0.51802	0.845849	5206	-0.00652279	0.00996255	0.512641	0.7846	9886	EPIC	Untargeted	Low
BodyFat		Lysolipid	LysoPA (C18:2)	0.0209931	0.0145563	0.149313	0.572049	4656	0.0105121	0.0138141	0.446709	0.81152	5217	0.0154786	0.0100201	0.122408	0.407475	9873	EPIC	Untargeted	Low
BodyFat		Lysolipid	LysoPC (C18:2)	-0.00517696	0.0143835	0.718921	0.937606	4680	0.000257052	0.0138021	0.985142	0.997191	5221	-0.0023479	0.00995876	0.813617	0.930526	9901	EPIC	Untargeted	Low
BodyFat		Lysolipid	LysoPE (C18:2)	-0.0145943	0.0143404	0.308873	0.734607	4680	0.0164883	0.0138995	0.235575	0.6503	5221	0.00143227	0.00998067	0.885892	0.960818	9901	EPIC	Untargeted	Low
BodyFat		Lysolipid	LysoPI (C18:2)	0.00992292	0.0142585	0.486506	0.841676	4681	-0.0278141	0.0138184	0.0441837	0.336305	5221	-0.00953693	0.00992302	0.336506	0.658113	9902	EPIC	Untargeted	Low
BodyFat		Lysolipid	LysoPC (C17:0)	-0.0222492	0.0142123	0.117537	0.530741	4675	-0.0182068	0.0138129	0.187529	0.594155	5221	-0.0201704	0.00990541	0.04172	0.229773	9896	EPIC	Untargeted	Low
BodyFat		Lysolipid	LysoPC (C14:0)	-0.0225927	0.0144175	0.117176	0.530741	4680	0.000845332	0.0137904	0.951124	0.989143	5221	-0.0103529	0.00996562	0.298871	0.628042	9901	EPIC	Untargeted	Low
BodyFat		Lysolipid	LysoPC (C19:0)	-0.0206749	0.0145288	0.154799	0.577406	4359	-0.0262483	0.0137698	0.0566765	0.36639	5215	-0.023611	0.00999428	0.0181545	0.137261	9574	EPIC	Untargeted	Low
BodyFat		Lysolipid	LysoPC (C18:1)	-0.0199454	0.0142317	0.161139	0.585807	4681	0.00952267	0.0138093	0.490488	0.832832	5221	-0.00476759	0.00991064	0.630476	0.849694	9902	EPIC	Untargeted	Low
BodyFat		Lysolipid	LysoPE (C18:1)	-0.0194801	0.0143286	0.174046	0.597273	4678	0.0124095	0.0138391	0.369922	0.764584	5221	-0.00298133	0.00995429	0.764557	0.911891	9899	EPIC	Untargeted	Low
BodyFat		Lysolipid	LysoPI (C18:1)	-0.00336365	0.0143461	0.814635	0.951234	4679	-0.00808226	0.0139629	0.562724	0.867879	5211	-0.00578682	0.010006	0.563038	0.812348	9890	EPIC	Untargeted	Low
BodyFat		Lysolipid	LysoPC (C16:1)	-0.0105525	0.013992	0.450777	0.819994	4681	0.0168059	0.0137219	0.220725	0.635921	5221	0.00339331	0.00979695	0.729069	0.9022	9902	EPIC	Untargeted	Low
BodyFat		Lysolipid	LysoPA (C16:0)	0.00128073	0.0144609	0.929431	0.977929	4655	0.001587	0.0138094	0.908512	0.982718	5115	0.00144092	0.0099871	0.885281	0.960432	9770	EPIC	Untargeted	Low
BodyFat		Lysolipid	LysoPC (C16:0)	-0.0184117	0.0142179	0.195396	0.609838	4681	-0.0165245	0.0139374	0.235825	0.6503	5221	-0.0174493	0.00995292	0.0795704	0.328668	9902	EPIC	Untargeted	Low
BodyFat		Lysolipid	LysoPE (C16:0)	-0.0220379	0.0139411	0.113995	0.526875	4675	-0.000176041	0.0138074	0.989828	0.99833	5221	-0.0110016	0.00981022	0.2621	0.592101	9896	EPIC	Untargeted	Low
BodyFat		Lysolipid	LysoPG (C16:0)	-0.00628146	0.0161686	0.69767	0.927949	3655	0.0152875	0.0156985	0.330203	0.73312	4109	0.0048211	0.011263	0.668617	0.867037	7764	EPIC	Untargeted	Low
BodyFat		Lysolipid	LysoPI (C16:0)	-0.0120465	0.0141934	0.39607	0.790721	4667	-0.0262241	0.0138795	0.058893	0.370588	5173	-0.0192938	0.00992341	0.0518629	0.259619	9840	EPIC	Untargeted	Low
BodyFat		Lysolipid	Lyso-phospho-ether (C16:0)	0.0100413	0.0143521	0.484185	0.839939	4666	0.00331727	0.0137531	0.809408	0.957262	5221	0.00653607	0.00992991	0.510397	0.783463	9887	EPIC	Untargeted	Low
BodyFat		Lysolipid	LysoPC (C15:0)	-0.0189742	0.0143649	0.186609	0.607626	4680	-0.00126875	0.013796	0.926729	0.986299	5221	-0.00976395	0.00995031	0.326459	0.652726	9901	EPIC	Untargeted	Low
BodyFat		Lysolipid	LysoPC (C18:0)	-0.00560899	0.0141449	0.691726	0.925005	4681	-0.025312	0.0138153	0.0669828	0.388892	5221	-0.0156927	0.00988336	0.112333	0.391471	9902	EPIC	Untargeted	Low
BodyFat		Lysolipid	LysoPE (C18:0)	-0.0124811	0.0139675	0.371592	0.780418	4681	-0.00102614	0.0138426	0.94091	0.988871	5221	-0.00670216	0.00983205	0.495452	0.77595	9902	EPIC	Untargeted	Low
BodyFat		Lysolipid	LysoPI (C18:0)	-0.00116477	0.0140639	0.933998	0.978216	4681	-0.0275946	0.0137249	0.0444241	0.336305	5221	-0.014702	0.00982262	0.134457	0.429637	9902	EPIC	Untargeted	Low
BodyFat		Lysolipid	Lyso-phospho-ether (C18:0)	0.0102337	0.0148265	0.490088	0.84199	4417	-0.00204428	0.0137921	0.882174	0.975617	5181	0.00365148	0.0100984	0.717659	0.89713	9598	EPIC	Untargeted	Low
BodyFat		Lysolipid	LysoPC (C20:4)	0.0231204	0.0141845	0.103175	0.502305	4663	-0.0283866	0.0139253	0.0415522	0.32807	5165	-0.00310801	0.00993706	0.754456	0.910271	9828	EPIC	Untargeted	Low
BodyFat		Lysolipid	LysoPE (C20:4)	-0.00827276	0.0151362	0.584715	0.883171	4246	-0.0154353	0.0141915	0.276804	0.693158	5076	-0.0120845	0.0103528	0.243101	0.571926	9322	EPIC	Untargeted	Low
BodyFat		Lysolipid	LysoPC (C18:2)	0.0150601	0.0143347	0.293496	0.722634	4679	-0.015513	0.0138158	0.261556	0.675294	5221	-0.000789821	0.00994767	0.936716	0.978745	9900	EPIC	Untargeted	Low
BodyFat		Lysolipid	LysoPE (C18:2)	-0.00723402	0.0146459	0.62138	0.900674	4547	0.00683585	0.0139042	0.622994	0.897443	5192	0.000166193	0.0100837	0.98685	0.996757	9739	EPIC	Untargeted	Low
BodyFat		Lysolipid	LysoPC (C18:1)	-0.00324279	0.014248	0.81997	0.951991	4681	-0.0161926	0.0138889	0.243722	0.658493	5221	-0.00988296	0.00994547	0.320362	0.648658	9902	EPIC	Untargeted	Low
BodyFat		Lysolipid	LysoPC (C16:0)	0.00608443	0.0142469	0.669348	0.914847	4681	-0.0197607	0.0137091	0.149523	0.545581	5221	-0.00733518	0.00987845	0.457758	0.748746	9902	EPIC	Untargeted	Low
BodyFat		Lysolipid	LysoPE (C16:0)	-0.00814393	0.0142705	0.568243	0.875111	4603	-0.010829	0.013855	0.434491	0.80685	5215	-0.00952611	0.00994063	0.337911	0.659028	9818	EPIC	Untargeted	Low
BodyFat		Lysolipid	LysoPE (C18:0)	-0.00487513	0.0140995	0.729533	0.938397	4681	-0.0191472	0.0138504	0.166898	0.565551	5221	-0.0121384	0.00988059	0.219257	0.547654	9902	EPIC	Untargeted	Low
BodyFat		Mevalonate	3-hydroxy-3-methylglutarate	0.0237494	0.0138	0.0853215	0.470832	4681	0.0297271	0.0138256	0.0315908	0.296972	5058	0.0267327	0.0097671	0.00619994	0.072083	9739	EPIC	Untargeted	Low
BodyFat		Monoacylglyceride	MG (C20:4)	0.00546763	0.0144298	0.70477	0.931151	4616	-0.00174183	0.013789	0.899483	0.979077	5188	0.00169927	0.00996915	0.864654	0.95333	9804	EPIC	Untargeted	High
BodyFat		Monoacylglyceride	MG (C20:3)	-0.00770241	0.0145573	0.596756	0.887638	4571	-0.00150733	0.0138442	0.913303	0.983053	5109	-0.00444942	0.010032	0.657386	0.861413	9680	EPIC	Untargeted	High
BodyFat		Monoacylglyceride	MG (C22:6)	-0.00788939	0.0143968	0.583723	0.883171	4460	-0.0191802	0.0137969	0.164538	0.562696	4956	-0.0137749	0.00996124	0.166711	0.478252	9416	EPIC	Untargeted	High
BodyFat		Monoacylglyceride	MG (C18:3)	-0.0250986	0.0145773	0.0851808	0.470832	4551	0.00322393	0.0142448	0.820959	0.962259	4966	-0.0106107	0.0101881	0.297655	0.627618	9517	EPIC	Untargeted	High
BodyFat		Monoacylglyceride	MG (C18:2)	0.00183865	0.0143505	0.898056	0.967859	4681	0.00926788	0.0138179	0.502432	0.837884	5220	0.00569369	0.0099537	0.56731	0.81573	9901	EPIC	Untargeted	High
BodyFat		Monoacylglyceride	MG (C14:0)	-0.0213452	0.0143593	0.137212	0.557257	4657	0.000629208	0.0141116	0.964438	0.99362	4990	-0.0101669	0.0100648	0.312429	0.640193	9647	EPIC	Untargeted	High
BodyFat		Monoacylglyceride	MG (C18:1)	-0.0169641	0.0142155	0.232792	0.659788	4677	-0.000881279	0.0137966	0.949071	0.989008	5194	-0.00868225	0.00990046	0.380512	0.694155	9871	EPIC	Untargeted	High
BodyFat		Monoacylglyceride	MG (C16:1)	-0.00638273	0.0141783	0.652604	0.909704	4651	0.0150669	0.0140531	0.283708	0.695932	5069	0.00443718	0.00998101	0.656636	0.861413	9720	EPIC	Untargeted	High
BodyFat		Monoacylglyceride	MG (C16:0)	-0.0114993	0.0143386	0.422607	0.809569	4645	-0.000392029	0.0143437	0.978197	0.996284	4905	-0.0059476	0.0101407	0.557535	0.809817	9550	EPIC	Untargeted	High
BodyFat		Monoacylglyceride	MG (C18:2)	0.00645034	0.0144227	0.654726	0.911045	4610	-0.00111326	0.0143478	0.938157	0.988373	4839	0.00264885	0.0101718	0.794547	0.922426	9449	EPIC	Untargeted	High
BodyFat		Monoacylglyceride	MG (C18:1)	-0.00857711	0.0147917	0.562038	0.873425	4361	0.0131641	0.0167765	0.432693	0.80545	3615	0.00093194	0.011095	0.933059	0.978057	7976	EPIC	Untargeted	High
BodyFat		Monoacylglyceride	MG (C16:1)	-0.0150486	0.0160367	0.348111	0.771744	3676	0.00414466	0.0179308	0.817215	0.96079	3096	-0.00651887	0.0119534	0.585509	0.828353	6772	EPIC	Untargeted	High
BodyFat		Nucleotide metabolites	3-aminoisobutyrate	0.00839573	0.0141978	0.554322	0.869626	4679	-5.80699e-05	0.0136904	0.996616	0.99881	5221	0.00401506	0.00985508	0.683707	0.878764	9900	EPIC	Untargeted	Low
BodyFat		Nucleotide metabolites	3-ureidopropionate	0.0163426	0.0138159	0.236915	0.661543	4676	0.00252509	0.0136475	0.853218	0.969275	5221	0.00934911	0.00970922	0.335593	0.657775	9897	EPIC	Untargeted	Low
BodyFat		Nucleotide metabolites	5-methyluridine (ribothymidine)	0.00425386	0.0141843	0.764268	0.944563	4670	0.0105109	0.0137318	0.444043	0.809896	5221	0.00748377	0.00986593	0.448124	0.74447	9891	EPIC	Untargeted	Low
BodyFat		Nucleotide metabolites	5,6-dihydrothymine	0.0018111	0.0142373	0.898781	0.968373	4675	0.00656461	0.0137416	0.632871	0.901374	5193	0.00427204	0.00988736	0.66569	0.866112	9868	EPIC	Untargeted	Low
BodyFat		Nucleotide metabolites	7-methylguanine	0.0146542	0.0138051	0.288516	0.715089	4681	0.0311094	0.0133905	0.0202042	0.24089	5221	0.0231326	0.00961174	0.0160972	0.128675	9902	EPIC	Untargeted	Low
BodyFat		Nucleotide metabolites	adenine	0.0376447	0.0140348	0.00733935	0.204115	4605	-0.00466124	0.0138022	0.73559	0.936155	5205	0.0161383	0.00984085	0.101021	0.373615	9810	EPIC	Untargeted	Low
BodyFat		Nucleotide metabolites	allantoin	0.00152237	0.01376	0.911909	0.970564	4681	0.0179659	0.0134144	0.180532	0.584877	5221	0.00995324	0.00960526	0.300096	0.62872	9902	EPIC	Untargeted	Low
BodyFat		Nucleotide metabolites	beta-alanine	0.0294121	0.0141291	0.0374274	0.351951	4623	0.0060353	0.0138314	0.662603	0.910826	5218	0.0174749	0.00988385	0.0770571	0.322015	9841	EPIC	Untargeted	Low
BodyFat		Nucleotide metabolites	guanosine	0.0255755	0.0150666	0.089674	0.480571	4438	-0.00691042	0.014058	0.623049	0.897443	5218	0.00820888	0.0102786	0.424501	0.727397	9656	EPIC	Untargeted	Low
BodyFat		Nucleotide metabolites	hypoxanthine	0.0274871	0.0146745	0.0611132	0.424656	4677	-0.0353035	0.014187	0.0128616	0.196377	5221	-0.00496835	0.0101997	0.626182	0.847874	9898	EPIC	Untargeted	Low
BodyFat		Nucleotide metabolites	inosine	0.019832	0.0147229	0.17804	0.598163	4655	-0.0260988	0.014105	0.0643229	0.387704	5214	-0.00411748	0.0101852	0.68602	0.880429	9869	EPIC	Untargeted	Low
BodyFat		Nucleotide metabolites	N-acetyl-beta-alanine	0.0029509	0.0147018	0.840929	0.95698	4396	0.0124961	0.0137622	0.363921	0.758222	5183	0.00803824	0.0100471	0.42368	0.726853	9579	EPIC	Untargeted	Low
BodyFat		Nucleotide metabolites	N1-methyladenosine	0.0306307	0.0132584	0.020916	0.310888	4681	0.020599	0.0132048	0.118831	0.49468	5201	0.0255945	0.00935611	0.00622681	0.072083	9882	EPIC	Untargeted	Low
BodyFat		Nucleotide metabolites	N1-methylinosine	0.0307784	0.0136431	0.0241188	0.324028	4631	0.0228446	0.012972	0.0782859	0.415127	5220	0.0266116	0.00940089	0.00464384	0.0597272	9851	EPIC	Untargeted	Low
BodyFat		Nucleotide metabolites	N2,N2-dimethylguanosine	0.0345311	0.0131697	0.00876964	0.217793	4676	0.0377591	0.0125568	0.00265041	0.0919805	5219	0.036222	0.00908794	6.72768e-05	0.00347361	9895	EPIC	Untargeted	Low
BodyFat		Nucleotide metabolites	N6-carbamoylthreonyladenosine	0.0249906	0.0129537	0.0537645	0.40743	4646	0.0258828	0.0136853	0.0586494	0.370588	4660	0.0254122	0.00940768	0.00690859	0.0765799	9306	EPIC	Untargeted	Low
BodyFat		Nucleotide metabolites	orotate	-0.000884147	0.0142937	0.95068	0.983733	4679	0.0220526	0.013771	0.109354	0.478876	5221	0.0110112	0.00991721	0.266863	0.594858	9900	EPIC	Untargeted	Low
BodyFat		Nucleotide metabolites	orotidine	0.0284068	0.0134297	0.0344658	0.343986	4557	0.00538492	0.0130103	0.678967	0.914927	5169	0.0165307	0.00934443	0.076886	0.321642	9726	EPIC	Untargeted	Low
BodyFat		Nucleotide metabolites	pseudouridine	0.0222044	0.0129974	0.0876335	0.475821	4681	0.0273994	0.0129223	0.0340261	0.3017	5221	0.0248169	0.00916387	0.00676638	0.0762968	9902	EPIC	Untargeted	Low
BodyFat		Nucleotide metabolites	uracil	0.0153159	0.0179519	0.393638	0.790431	3017	0.00536696	0.0160433	0.737998	0.936489	3931	0.00978461	0.0119624	0.413387	0.719987	6948	EPIC	Untargeted	Low
BodyFat		Nucleotide metabolites	urate	0.0395476	0.0125926	0.00169692	0.0904036	4681	0.0226755	0.0123814	0.0670942	0.388892	5221	0.0309689	0.00882869	0.000451911	0.012488	9902	EPIC	Untargeted	Low
[truncated: 19,230 more rows]

## Sheet: Supplementary Table 9
Gene	rsID	Metabolite class	Metabolite	β (SE)	P-value	N	n studies	Study	PMID
MBOAT7	rs641738	LysoPC	1-arachidonoylglycerophosphocholine/1-arachidonoylglycerophosphoinositol		3.2e-07	845	1	Suhre K	21886157
MARC1	rs2642438	Phosphatidylinositol	1-palmitoylglycerophosphoinositol	.01 (.005)	0.01623	5979	2	Shin S	24816252
MARC1	rs2642438	Ketone	3-hydroxybutyrate (BHBA)	-.02 (.01)	0.02783	7371	2	Shin S	24816252
MARC1	rs2642438	Steroid	4-androsten-3beta,17beta-diol disulfate 1	-.02 (.01)	0.02539	7355	2	Shin S	24816252
MARC1	rs2642438	Steroid	4-androsten-3beta,17beta-diol disulfate 2	-.01 (.01)	0.006922	7333	2	Shin S	24816252
MARC1	rs2642438	Steroid	Dehydroisoandrosterone sulfate (DHEA-S)	-.01 (.01)	0.04521	7346	2	Shin S	24816252
MARC1	rs2642438	Amino Acid	Dimethylarginine (SDMA + ADMA)	-.004 (.002)	0.04291	6940	2	Shin S	24816252
MARC1	rs2642438	Amino Acid	Gamma-glutamylisoleucine	-.008 (.004)	0.03409	5207	2	Shin S	24816252
MARC1	rs2642438	Amino Acid	Gamma-glutamylleucine	-.005 (.002)	0.03246	7354	2	Shin S	24816252
MARC1	rs2642438	Cofactors and Vitamins	Heme	-.01 (.01)	0.02029	5955	2	Shin S	24816252
MARC1	rs2642438	Fatty acid	Laurate (12:0)	.01 (.002)	0.01543	7346	2	Shin S	24816252
MARC1	rs2642438	Amino Acid	N-acetylalanine	.004 (.002)	0.02464	7271	2	Shin S	24816252
MARC1	rs2642438	Fatty acid	N-Butyl Oleate	.01 (.004)	0.0239	4317	2	Shin S	24816252
MARC1	rs2642438	Oxidative Phosphorylation	Phosphate	.004 (.002)	0.03171	7341	2	Shin S	24816252
MARC1	rs2642438	Amino acid	Pipecolate	.01 (.005)	0.03221	7345	2	Shin S	24816252
MARC1	rs2642438	Unclassified	X-03056	-.007 (.003)	0.0493	7363	2	Shin S	24816252
MARC1	rs2642438	Unclassified	X-05907	.01 (.003)	0.00236	7286	2	Shin S	24816252
MARC1	rs2642438	Unclassified	X-09108	.01 (.003)	0.03673	6517	2	Shin S	24816252
MARC1	rs2642438	Unclassified	X-10395	.01 (.003)	0.02851	7340	2	Shin S	24816252
MARC1	rs2642438	Unclassified	X-11374	-.02 (.01)	0.01118	2575	2	Shin S	24816252
MARC1	rs2642438	Unclassified	X-12039	-.02 (.01)	0.01592	5185	2	Shin S	24816252
MARC1	rs2642438	Unclassified	X-12212	-.02 (.01)	0.02931	4323	2	Shin S	24816252
MARC1	rs2642438	Unclassified	X-12740	-.03 (.01)	0.007181	3491	2	Shin S	24816252
MARC1	rs2642438	Unclassified	X-14632	-.01 (.01)	0.02549	1636	2	Shin S	24816252
MARC1	rs2642438	Unclassified	X-18601	-.01 (.01)	0.04122	7226	2	Shin S	24816252
MBOAT7	rs641738	LysoPC	1-arachidonoylglycerophosphoinositol	-.02 (.003)	8.346e-17	7351	2	Shin S	24816252
MBOAT7	rs641738	Unclassified	X-10395	.006 (.002)	0.0006791	7340	2	Shin S	24816252
MBOAT7	rs641738	Unclassified	X-11786	-.02 (.01)	0.001741	2773	2	Shin S	24816252
MBOAT7	rs641738	Sterol	Lathosterol	-.01 (.005)	0.004353	5107	2	Shin S	24816252
MBOAT7	rs641738	Fatty acid	Arachidonate (20:4n6)	.005 (.002)	0.005511	7367	2	Shin S	24816252
MBOAT7	rs641738	Amino Acid	Aspartate	.01 (.004)	0.009417	7281	2	Shin S	24816252
MBOAT7	rs641738	Unclassified	X-11470	.009 (.004)	0.011	6857	2	Shin S	24816252
MBOAT7	rs641738	Unclassified	X-11593	-.004 (.002)	0.01891	7344	2	Shin S	24816252
MBOAT7	rs641738	Cofactors and Vitamins	Pyridoxate	-.01 (.004)	0.02255	7263	2	Shin S	24816252
MBOAT7	rs641738	Unclassified	X-10429	.006 (.003)	0.02487	6388	2	Shin S	24816252
MBOAT7	rs641738	Unclassified	X-12644	.006 (.003)	0.0252	7347	2	Shin S	24816252
MBOAT7	rs641738	Unclassified	X-12645	.008 (.004)	0.02631	4908	2	Shin S	24816252
MBOAT7	rs641738	Inositol	Myo-inositol	.004 (.002)	0.02682	7354	2	Shin S	24816252
MBOAT7	rs641738	Amino Acid	N-acetylthreonine	-.01 (.003)	0.02733	6502	2	Shin S	24816252
MBOAT7	rs641738	Unclassified	X-06226	.004 (.002)	0.02752	7182	2	Shin S	24816252
MBOAT7	rs641738	Unclassified	X-12095	-.01 (.003)	0.029	7269	2	Shin S	24816252
MBOAT7	rs641738	Unclassified	X-09026	.006 (.003)	0.02942	7184	2	Shin S	24816252
MBOAT7	rs641738	LysoPC	1-arachidonoylglycerophosphocholine	.006 (.003)	0.03131	7063	2	Shin S	24816252
MBOAT7	rs641738	Fatty acid	Nonadecanoate (19:0)	.005 (.003)	0.03559	7335	2	Shin S	24816252
MBOAT7	rs641738	Primary Bile Acid Metabolism	Glycochenodeoxycholate	.02 (.01)	0.0378	6687	2	Shin S	24816252
MBOAT7	rs641738	Unclassified	X-12850	.01 (.01)	0.03822	5856	2	Shin S	24816252
MBOAT7	rs641738	Amino Acid	N-acetylornithine	-.01 (.004)	0.04226	7146	2	Shin S	24816252
MBOAT7	rs641738	PE	1-palmitoylglycerophosphoethanolamine	.005 (.003)	0.04919	7317	2	Shin S	24816252
MBOAT7	rs641738	Amino Acid	Gamma-glutamylvaline	-.005 (.003)	0.04994	7307	2	Shin S	24816252
PNPLA3	rs738409	Unclassified	X-12063	-.02 (.01)	0.0001011	6797	2	Shin S	24816252
PNPLA3	rs738409	Steroid	5alpha-androstan-3beta,17beta-diol disulfate	-.02 (.01)	0.003122	6934	2	Shin S	24816252
PNPLA3	rs738409	Carnitine	Propionylcarnitine	-.01 (.003)	0.003755	7364	2	Shin S	24816252
PNPLA3	rs738409	Fatty acid	Docosapentaenoate (n3 DPA; 22:5n3)	.01 (.004)	0.004429	7373	2	Shin S	24816252
PNPLA3	rs738409	Unclassified	X-13477	-.01 (.003)	0.007818	5694	2	Shin S	24816252
PNPLA3	rs738409	Nucleotide	Urate	-.005 (.002)	0.007843	7371	2	Shin S	24816252
PNPLA3	rs738409	Amino acid	Serine	.006 (.002)	0.009131	7349	2	Shin S	24816252
PNPLA3	rs738409	LysoPC	Glycerophosphorylcholine (GPC)	.009 (.003)	0.009165	6782	2	Shin S	24816252
PNPLA3	rs738409	Amino acid	Tyrosine	.004 (.002)	0.009274	7358	2	Shin S	24816252
PNPLA3	rs738409	Amino Acid	Gamma-glutamyltyrosine	.006 (.002)	0.0107	7037	2	Shin S	24816252
PNPLA3	rs738409	Unclassified	X-12092	-.01 (.01)	0.01163	7089	2	Shin S	24816252
PNPLA3	rs738409	Unclassified	X-13548	.006 (.002)	0.01165	5768	2	Shin S	24816252
PNPLA3	rs738409	Unclassified	X-12728	-.05 (.02)	0.01208	535	2	Shin S	24816252
PNPLA3	rs738409	Unclassified	X-08766	-.01 (.004)	0.01293	5676	2	Shin S	24816252
PNPLA3	rs738409	Unclassified	X-11793	.01 (.005)	0.01475	7166	2	Shin S	24816252
PNPLA3	rs738409	Amino Acid	Gamma-glutamylthreonine	.01 (.004)	0.01562	3890	2	Shin S	24816252
PNPLA3	rs738409	Cofactors and Vitamins	Pyridoxate	-.01 (.005)	0.01718	7263	2	Shin S	24816252
PNPLA3	rs738409	Primary Bile Acid Metabolism	Glycocholate	.02 (.01)	0.01831	5624	2	Shin S	24816252
PNPLA3	rs738409	Unclassified	X-11538	.01 (.005)	0.01999	7355	2	Shin S	24816252
PNPLA3	rs738409	Unclassified	X-12456	-.01 (.01)	0.02234	4533	2	Shin S	24816252
PNPLA3	rs738409	Steroid	Epiandrosterone sulfate	-.02 (.01)	0.02392	7326	2	Shin S	24816252
PNPLA3	rs738409	Unclassified	X-12798	-.01 (.004)	0.02475	7119	2	Shin S	24816252
PNPLA3	rs738409	PE	1-linoleoylglycerophosphoethanolamine	.009 (.004)	0.02762	7369	2	Shin S	24816252
PNPLA3	rs738409	Amino Acid	Phenylalanylphenylalanine	-.01 (.004)	0.03067	4754	2	Shin S	24816252
PNPLA3	rs738409	LysoPC	1-linoleoylglycerophosphocholine	.006 (.003)	0.0327	7348	2	Shin S	24816252
PNPLA3	rs738409	Amino Acid	Methionine	.003 (.002)	0.03547	7347	2	Shin S	24816252
PNPLA3	rs738409	LysoPC	1-myristoylglycerophosphocholine	-.01 (.004)	0.03922	7364	2	Shin S	24816252
PNPLA3	rs738409	PE	1-oleoylglycerophosphoethanolamine	.009 (.004)	0.04002	7302	2	Shin S	24816252
PNPLA3	rs738409	LysoPC	2-linoleoylglycerophosphocholine	.007 (.004)	0.04049	6538	2	Shin S	24816252
PNPLA3	rs738409	Unclassified	X-12212	-.02 (.01)	0.04431	4323	2	Shin S	24816252
PNPLA3	rs738409	Carnitine	2-methylbutyroylcarnitine	-.01 (.003)	0.0489	7007	2	Shin S	24816252
MARC1	rs2642438	Amino Acid	Arginine	-.01 (.004)	0.03577	5756	5	Draisma H	26068415
MARC1	rs2642438	Carnitine	Dodecenoylcarnitine	-.01 (.01)	0.03007	7476	7	Draisma H	26068415
MARC1	rs2642438	Carbohydrate	Hexose	.008 (.004)	0.04239	7474	7	Draisma H	26068415
MARC1	rs2642438	Sphingomyelin	Hydroxysphingomyeline C22:1	-.02 (.01)	3.97e-05	6536	6	Draisma H	26068415
MARC1	rs2642438	Sphingomyelin	Hydroxysphingomyeline C22:2	-.02 (.01)	0.005609	6536	6	Draisma H	26068415
MARC1	rs2642438	Sphingomyelin	Hydroxysphingomyeline C24:1	-.02 (.01)	2.63e-05	6536	6	Draisma H	26068415
MARC1	rs2642438	Carnitine	Hydroxytetradecenoylcarnitine	-.03 (.02)	0.03055	1825	2	Draisma H	26068415
MARC1	rs2642438	LysoPC	lysoPhosphatidylcholine acyl C16:1	-.02 (.01)	0.01219	7473	7	Draisma H	26068415
MARC1	rs2642438	LysoPC	lysoPhosphatidylcholine acyl C20:3	-.02 (.01)	0.01137	7476	7	Draisma H	26068415
MARC1	rs2642438	LysoPC	lysoPhosphatidylcholine acyl C28:0	-.02 (.01)	0.00168	6600	6	Draisma H	26068415
MARC1	rs2642438	LysoPC	lysoPhosphatidylcholine acyl C28:1	-.01 (.01)	0.04714	7475	7	Draisma H	26068415
MARC1	rs2642438	AlkylacylPC	Phosphatidylcholine acyl-alkyl C30:0	-.02 (.01)	0.001157	6603	6	Draisma H	26068415
MARC1	rs2642438	AlkylacylPC	Phosphatidylcholine acyl-alkyl C32:1	-.01 (.005)	0.002303	7476	7	Draisma H	26068415
MARC1	rs2642438	AlkylacylPC	Phosphatidylcholine acyl-alkyl C32:2	-.01 (.01)	0.004468	7476	7	Draisma H	26068415
MARC1	rs2642438	AlkylacylPC	Phosphatidylcholine acyl-alkyl C34:0	-.01 (.01)	0.01733	7476	7	Draisma H	26068415
MARC1	rs2642438	AlkylacylPC	Phosphatidylcholine acyl-alkyl C34:1	-.02 (.005)	0.0003449	7475	7	Draisma H	26068415
MARC1	rs2642438	AlkylacylPC	Phosphatidylcholine acyl-alkyl C34:2	-.01 (.01)	0.009421	7476	7	Draisma H	26068415
MARC1	rs2642438	AlkylacylPC	Phosphatidylcholine acyl-alkyl C34:3	-.02 (.01)	0.006035	7476	7	Draisma H	26068415
MARC1	rs2642438	AlkylacylPC	Phosphatidylcholine acyl-alkyl C36:0	-.01 (.01)	0.0138	7474	7	Draisma H	26068415
MARC1	rs2642438	AlkylacylPC	Phosphatidylcholine acyl-alkyl C36:1	-.01 (.01)	0.007053	7475	7	Draisma H	26068415
MARC1	rs2642438	AlkylacylPC	Phosphatidylcholine acyl-alkyl C36:2	-.01 (.01)	0.03073	7475	7	Draisma H	26068415
MARC1	rs2642438	AlkylacylPC	Phosphatidylcholine acyl-alkyl C36:3	-.01 (.01)	0.005351	7476	7	Draisma H	26068415
MARC1	rs2642438	AlkylacylPC	Phosphatidylcholine acyl-alkyl C40:2	-.01 (.01)	0.01303	7476	7	Draisma H	26068415
MARC1	rs2642438	AlkylacylPC	Phosphatidylcholine acyl-alkyl C42:3	-.01 (.01)	0.02808	7476	7	Draisma H	26068415
MARC1	rs2642438	AlkylacylPC	Phosphatidylcholine acyl-alkyl C42:4	-.01 (.01)	0.01797	7476	7	Draisma H	26068415
MARC1	rs2642438	AlkylacylPC	Phosphatidylcholine acyl-alkyl C44:3	-.01 (.01)	0.0267	7476	7	Draisma H	26068415
MARC1	rs2642438	AlkylacylPC	Phosphatidylcholine acyl-alkyl C44:4	-.02 (.01)	0.002606	7475	7	Draisma H	26068415
MARC1	rs2642438	DiacylPC	Phosphatidylcholine diacyl C28:1	-.02 (.01)	0.002759	7476	7	Draisma H	26068415
MARC1	rs2642438	DiacylPC	Phosphatidylcholine diacyl C30:0	-.02 (.01)	0.003764	7475	7	Draisma H	26068415
MARC1	rs2642438	DiacylPC	Phosphatidylcholine diacyl C32:1	-.03 (.01)	0.001968	7474	7	Draisma H	26068415
MARC1	rs2642438	DiacylPC	Phosphatidylcholine diacyl C32:2	-.02 (.01)	0.009852	7476	7	Draisma H	26068415
MARC1	rs2642438	DiacylPC	Phosphatidylcholine diacyl C32:3	-.02 (.01)	0.0007328	7476	7	Draisma H	26068415
MARC1	rs2642438	DiacylPC	Phosphatidylcholine diacyl C34:1	-.01 (.005)	0.007223	7475	7	Draisma H	26068415
MARC1	rs2642438	DiacylPC	Phosphatidylcholine diacyl C34:3	-.02 (.01)	4.36e-05	7476	7	Draisma H	26068415
MARC1	rs2642438	DiacylPC	Phosphatidylcholine diacyl C34:4	-.02 (.01)	0.02656	7476	7	Draisma H	26068415
MARC1	rs2642438	DiacylPC	Phosphatidylcholine diacyl C36:1	-.02 (.01)	0.0005686	7473	7	Draisma H	26068415
MARC1	rs2642438	DiacylPC	Phosphatidylcholine diacyl C38:3	-.01 (.01)	0.006843	7475	7	Draisma H	26068415
MARC1	rs2642438	DiacylPC	Phosphatidylcholine diacyl C40:4	-.01 (.01)	0.00933	7472	7	Draisma H	26068415
MARC1	rs2642438	DiacylPC	Phosphatidylcholine diacyl C40:5	-.02 (.01)	0.001017	7472	7	Draisma H	26068415
MARC1	rs2642438	DiacylPC	Phosphatidylcholine diacyl C42:6	-.01 (.005)	0.0129	6599	6	Draisma H	26068415
MARC1	rs2642438	Sphingomyelin	Sphingomyelin C24:0	-.02 (.005)	7.53e-05	7475	7	Draisma H	26068415
MARC1	rs2642438	Sphingomyelin	Sphingomyelin C24:1	-.01 (.004)	0.006162	7476	7	Draisma H	26068415
MARC1	rs2642438	Sphingomyelin	Sphingomyelin C26:0	-.02 (.01)	0.03567	6567	6	Draisma H	26068415
MARC1	rs2642438	Sphingomyelin	Sphingomyelin C26:1	-.01 (.01)	0.03824	7471	7	Draisma H	26068415
MARC1	rs2642438	Carnitine	Tetradecenoylcarnitine	-.01 (.01)	0.01528	7475	7	Draisma H	26068415
MBOAT7	rs641738	LysoPC	lysoPhosphatidylcholine acyl C20:4	-.02 (.01)	0.0006323	7475	7	Draisma H	26068415
MBOAT7	rs641738	DiacylPC	Phosphatidylcholine diacyl C38:4	-.02 (.01)	0.001292	7474	7	Draisma H	26068415
MBOAT7	rs641738	DiacylPC	Phosphatidylcholine diacyl C36:4	-.01 (.005)	0.002716	7476	7	Draisma H	26068415
MBOAT7	rs641738	AlkylacylPC	Phosphatidylcholine acyl-alkyl C38:4	-.01 (.004)	0.006216	7476	7	Draisma H	26068415
MBOAT7	rs641738	AlkylacylPC	Phosphatidylcholine acyl-alkyl C40:4	-.01 (.005)	0.01943	7476	7	Draisma H	26068415
MBOAT7	rs641738	AlkylacylPC	Phosphatidylcholine acyl-alkyl C36:2	.01 (.01)	0.03641	7475	7	Draisma H	26068415
MBOAT7	rs641738	DiacylPC	Phosphatidylcholine diacyl C34:1	.01 (.005)	0.04201	7475	7	Draisma H	26068415
PNPLA3	rs738409	Amino acid	Serine	-.02 (.005)	0.0004265	7476	7	Draisma H	26068415
PNPLA3	rs738409	DiacylPC	Phosphatidylcholine diacyl C42:5	-.02 (.01)	0.0009784	7473	7	Draisma H	26068415
PNPLA3	rs738409	DiacylPC	Phosphatidylcholine diacyl C42:4	-.02 (.01)	0.004305	7476	7	Draisma H	26068415
PNPLA3	rs738409	DiacylPC	Phosphatidylcholine diacyl C36:5	.03 (.01)	0.004735	7472	7	Draisma H	26068415
PNPLA3	rs738409	LysoPC	lysoPhosphatidylcholine acyl C20:4	.02 (.01)	0.0231	7475	7	Draisma H	26068415
PNPLA3	rs738409	AlkylacylPC	Phosphatidylcholine acyl-alkyl C40:5	-.01 (.01)	0.02716	7476	7	Draisma H	26068415
PNPLA3	rs738409	Amino Acid	Methionine	-.01 (.005)	0.02796	7475	7	Draisma H	26068415
PNPLA3	rs738409	Amino acid	Threonine	-.01 (.01)	0.03319	5664	5	Draisma H	26068415
PNPLA3	rs738409	DiacylPC	Phosphatidylcholine diacyl C34:4	.02 (.01)	0.03631	7476	7	Draisma H	26068415
PNPLA3	rs738409	AlkylacylPC	Phosphatidylcholine acyl-alkyl C44:6	-.01 (.01)	0.0369	7475	7	Draisma H	26068415
PNPLA3	rs738409	AlkylacylPC	Phosphatidylcholine acyl-alkyl C42:5	-.01 (.01)	0.04566	6604	6	Draisma H	26068415
PNPLA3	rs738409	Sphingomyelin	Sphingomyeline C20:2	-.01 (.01)	0.04766	7476	7	Draisma H	26068415
MBOAT7	rs641738	Phosphatidylinositol	1-palmitoyl-2-linoleoyl-GPI	-.32 (.04)	1.932e-19	1953	1	Long T	28263315
MBOAT7	rs641738	Phosphatidylinositol	1-stearoyl-2-arachidonoyl-GPI	.29 (.04)	2.885e-18	1956	1	Long T	28263315
MBOAT7	rs641738	Phosphatidylinositol	1-stearoyl-2-linoleoyl-GPI	-.33 (.04)	6.903e-18	1955	1	Long T	28263315
MBOAT7	rs641738	Phosphatidylinositol	1-palmitoyl-2-oleoyl-GPI	-.29 (.04)	2.912e-17	1947	1	Long T	28263315
MBOAT7	rs641738	Phosphatidylinositol	1-linoleoyl-GPI	-.26 (.04)	9.94e-13	1957	1	Long T	28263315
MBOAT7	rs641738	Phosphatidylinositol	1-arachidonoyl-GPI	.18 (.04)	8.653e-08	1958	1	Long T	28263315
MBOAT7	rs641738	Phosphatidylinositol	1-palmitoyl-2-arachidonoyl-GPI	.17 (.04)	1.119e-07	1949	1	Long T	28263315
MBOAT7	rs641738	Phosphatidylinositol	1-oleoyl-GPI	-.15 (.04)	7.086e-06	1959	1	Long T	28263315
MARC1	rs2642438	Cholesteryl Esters (CE)	CE(16:1;0)	-0.098 (0.034)	0.0041	2181	1	Tabassum R	31551469
MARC1	rs2642438	Cholesteryl Esters (CE)	CE(18:3;0)	-0.12 (0.035)	0.00042	2181	1	Tabassum R	31551469
MARC1	rs2642438	Cholesteryl Esters (CE)	CE(20:3;0)	-0.081 (0.035)	0.02	2181	1	Tabassum R	31551469
MARC1	rs2642438	Lysophosphatidylcholines (LPC)	LPC(14:0;0)	-0.079 (0.037)	0.03	2181	1	Tabassum R	31551469
MARC1	rs2642438	Lysophosphatidylcholines (LPC)	LPC(16:1;0)	-0.074 (0.036)	0.041	2181	1	Tabassum R	31551469
MARC1	rs2642438	Lysophosphatidylethanolamines (LPE)	LPE(16:0;0)	-0.075 (0.036)	0.035	2181	1	Tabassum R	31551469
MARC1	rs2642438	Phosphatidylcholines (PC)	PC(14:0;0-16:0;0)	-0.094 (0.035)	0.0068	2181	1	Tabassum R	31551469
MARC1	rs2642438	Phosphatidylcholines (PC)	PC(16:0;0-16:0;0)	-0.097 (0.034)	0.0041	2181	1	Tabassum R	31551469
MARC1	rs2642438	Phosphatidylcholines (PC)	PC(16:0;0-16:1;0)	-0.12 (0.034)	0.00081	2181	1	Tabassum R	31551469
MARC1	rs2642438	Phosphatidylcholines (PC)	PC(16:0;0-18:1;0)	-0.10 (0.035)	0.0032	2181	1	Tabassum R	31551469
MARC1	rs2642438	Phosphatidylcholines (PC)	PC(16:0;0-18:3;0)	-0.11 (0.035)	0.0017	2181	1	Tabassum R	31551469
MARC1	rs2642438	Phosphatidylcholines (PC)	PC(16:0;0-20:3;0)	-0.083 (0.035)	0.017	2181	1	Tabassum R	31551469
MARC1	rs2642438	Phosphatidylcholines (PC)	PC(16:0;0-22:4;0)	-0.077 (0.036)	0.034	2181	1	Tabassum R	31551469
MARC1	rs2642438	Phosphatidylcholines (PC)	PC(16:0;0-22:5;0)	-0.074 (0.034)	0.03	2181	1	Tabassum R	31551469
MARC1	rs2642438	Phosphatidylcholines (PC)	PC(16:1;0-18:1;0)	-0.082 (0.034)	0.017	2181	1	Tabassum R	31551469
MARC1	rs2642438	Phosphatidylcholines (PC)	PC(16:1;0-18:2;0)	-0.066 (0.033)	0.047	2181	1	Tabassum R	31551469
MARC1	rs2642438	Phosphatidylcholines (PC)	PC(18:0;0-20:3;0)	-0.080 (0.035)	0.022	2181	1	Tabassum R	31551469
MARC1	rs2642438	Phosphatidylcholines (PC)	PC(18:0;0-22:5;0)	-0.11 (0.035)	0.0012	2181	1	Tabassum R	31551469
MARC1	rs2642438	Phosphatidylcholine-ethers (PCO)	PCO(16:0;0/16:0;0)	-0.077 (0.035)	0.028	2181	1	Tabassum R	31551469
MARC1	rs2642438	Phosphatidylcholine-ethers (PCO)	PCO(16:0;0/18:1;0)	-0.075 (0.034)	0.027	2181	1	Tabassum R	31551469
MARC1	rs2642438	Phosphatidylcholine-ethers (PCO)	PCO(17:0;0/17:1;0)	-0.091 (0.035)	0.0087	2181	1	Tabassum R	31551469
MARC1	rs2642438	Phosphatidylinositols (PI)	PI(16:0;0-18:2;0)	-0.078 (0.035)	0.025	2181	1	Tabassum R	31551469
MARC1	rs2642438	Sphingomyelins (SM)	SM(32:1;2)	-0.071 (0.034)	0.036	2181	1	Tabassum R	31551469
MARC1	rs2642438	Sphingomyelins (SM)	SM(34:0;2)	-0.074 (0.034)	0.03	2181	1	Tabassum R	31551469
HSD17B13	rs72613567	Lysophosphatidylcholines (LPC)	LPC(14:0;0)	-0.13 (0.040)	0.0011	2181	1	Tabassum R	31551469
HSD17B13	rs72613567	Phosphatidylinositols (PI)	PI(18:0;0-18:2;0)	-0.12 (0.038)	0.0016	2181	1	Tabassum R	31551469
HSD17B13	rs72613567	Phosphatidylcholines (PC)	PC(16:0;0-18:2;0)	-0.11 (0.038)	0.0031	2181	1	Tabassum R	31551469
HSD17B13	rs72613567	Phosphatidylcholines (PC)	PC(16:0;0-18:3;0)	-0.11 (0.038)	0.0037	2181	1	Tabassum R	31551469
HSD17B13	rs72613567	Phosphatidylcholines (PC)	PC(16:0;0-20:1;0)	-0.12 (0.040)	0.0037	2181	1	Tabassum R	31551469
HSD17B13	rs72613567	Phosphatidylcholines (PC)	PC(16:0;0-16:0;0)	-0.10 (0.037)	0.0058	2181	1	Tabassum R	31551469
HSD17B13	rs72613567	Phosphatidylcholines (PC)	PC(16:0;0-18:0;0)	-0.10 (0.038)	0.006	2181	1	Tabassum R	31551469
HSD17B13	rs72613567	Diglyerides (DAG)	DAG(18:1;0-18:2;0)	-0.10 (0.037)	0.0066	2181	1	Tabassum R	31551469
HSD17B13	rs72613567	Phosphatidylcholines (PC)	PC(16:1;0-18:2;0)	-0.098 (0.037)	0.0079	2181	1	Tabassum R	31551469
HSD17B13	rs72613567	Phosphatidylcholines (PC)	Total of all PC species	-0.10 (0.038)	0.0079	2181	1	Tabassum R	31551469
HSD17B13	rs72613567	Triglycerides (TAG)	TAG(52:5;0)	-0.099 (0.038)	0.0089	2181	1	Tabassum R	31551469
HSD17B13	rs72613567	Triglycerides (TAG)	TAG(56:7;0)	-0.095 (0.037)	0.0098	2181	1	Tabassum R	31551469
HSD17B13	rs72613567	Phosphatidylinositols (PI)	PI(18:0;0-18:1;0)	-0.098 (0.038)	0.01	2181	1	Tabassum R	31551469
HSD17B13	rs72613567	Ceramides (Cer)	cer(42:2;2)	-0.092 (0.037)	0.012	2181	1	Tabassum R	31551469
HSD17B13	rs72613567	Lysophosphatidylethanolamines (LPE)	LPE(16:0;0)	-0.099 (0.039)	0.012	2181	1	Tabassum R	31551469
HSD17B13	rs72613567	Diglyerides (DAG)	DAG(16:0;0-18:1;0)	-0.093 (0.038)	0.015	2181	1	Tabassum R	31551469
HSD17B13	rs72613567	Phosphatidylcholines (PC)	PC(16:0;0-20:5;0)	-0.089 (0.037)	0.015	2181	1	Tabassum R	31551469
HSD17B13	rs72613567	Phosphatidylcholines (PC)	PC(14:0;0-16:0;0)	-0.090 (0.038)	0.017	2181	1	Tabassum R	31551469
HSD17B13	rs72613567	Triglycerides (TAG)	TAG(56:4;0)	-0.094 (0.040)	0.017	2181	1	Tabassum R	31551469
HSD17B13	rs72613567	Ceramides (Cer)	Total of all Cer species	-0.088 (0.037)	0.018	2181	1	Tabassum R	31551469
HSD17B13	rs72613567	Diglyerides (DAG)	Total of all DAG species	-0.087 (0.037)	0.02	2181	1	Tabassum R	31551469
HSD17B13	rs72613567	Phosphatidylcholines (PC)	PC(18:0;0-18:3;0)	-0.090 (0.039)	0.022	2181	1	Tabassum R	31551469
HSD17B13	rs72613567	Diglyerides (DAG)	DAG(18:1;0-18:1;0)	-0.086 (0.038)	0.023	2181	1	Tabassum R	31551469
HSD17B13	rs72613567	Phosphatidylcholines (PC)	PC(16:0;0-22:6;0)	-0.082 (0.037)	0.026	2181	1	Tabassum R	31551469
HSD17B13	rs72613567	Phosphatidylcholines (PC)	PC(16:0;0-18:1;0)	-0.083 (0.038)	0.029	2181	1	Tabassum R	31551469
HSD17B13	rs72613567	Cholesteryl Esters (CE)	CE(14:0;0)	-0.082 (0.038)	0.03	2181	1	Tabassum R	31551469
HSD17B13	rs72613567	Triglycerides (TAG)	TAG(54:6;0)	-0.078 (0.036)	0.03	2181	1	Tabassum R	31551469
HSD17B13	rs72613567	Triglycerides (TAG)	TAG(52:4;0)	-0.082 (0.038)	0.031	2181	1	Tabassum R	31551469
HSD17B13	rs72613567	Triglycerides (TAG)	Total of all TAG species	-0.079 (0.037)	0.035	2181	1	Tabassum R	31551469
HSD17B13	rs72613567	Ceramides (Cer)	cer(42:1;2)	-0.078 (0.038)	0.037	2181	1	Tabassum R	31551469
HSD17B13	rs72613567	Triglycerides (TAG)	TAG(54:4;0)	-0.079 (0.038)	0.037	2181	1	Tabassum R	31551469
[truncated: 107 more rows]
